# Supplementary material for: Medical students’ perceptions of a community-engaged learning approach to community health in Ghana: the Students’ Community Engagement Programme (SCEP)
Source: BMC Med Educ. 2024 Nov 30;24:1400. doi: 10.1186/s12909-024-06409-8 (PMC11607921; doi:10.1186/s12909-024-06409-8)
Supplement: Supplementary file 2 — Supplementary Material 2. NEW SCEP Dataset 3. [file 12909_2024_6409_MOESM2_ESM.xlsx]

## Sheet: Form responses 1
I agree to participate in this survey.	Date	2. Sex	3. Current	4. Numdays	Comm	Worth	7. Success	8. Anxiety	9. Likecomm	10. Anxall?	11. Prepsat	12.Learnstyle	13. Happyfac	14. Expectations	15.Anxlist	16. Anxallfact	17.2impt	18. Apply	19.Likescepfac	20. Notlike	21. Establish access to community	22. Use appropriate channel to reach chief/elders to seek permission	23. Interact with community members including chiefs and elders	24. Employ appropriate exit process	25. Conduct transect walk through community and drawing of social map	26. Extract and analyse information about health of community from health facility records	27. Conduct interviews and group discussions with health staff and community members for health information and needs assessment	28. Consensus building- identify and prioritise topmost health problem with community members, agree and plan to execute project	29. Conduct a community survey	30. Write a report on SCEP activities and findings	31. Provide feedback of SCEP activities to community	32. Mobilise community for communal labour activities	33. Liaise with existing NGO's and other organisations to undertake activities of interest to promote the health of community	34. Give health talks to groups of community members/on local radio stations	35. Conduct health screening exercises	36. Mobilise and donate relevant items to identified groups and institutions	37. Work as an effective team member at the community level for health promotion and education	38. Are you using any of what you learned during SCEP in your current level or position?	39. Has the training in SCEP lead you to change any behaviour of yours towards your patients?	40. Has the training in SCEP lead you to change any behaviour of yours towards your medical career?	41. Has the training in SCEP lead you to change any perceptions of yours about patients?	42. Has the training in SCEP lead you to change any perceptions of yours towards your medical career?	43. Are you confident to teach non-medical personnel (students/staff) in your team what you learnt from SCEP?	44. What behaviour of yours towards patients/medical career have you changed since undergoing the SCEP?	45. What perceptions about patients/medical career have you changed since undergoing the SCEP?	46. What was your best experience with SCEP?	47. What was your worst experience with SCEP?	48. Do you think SCEP should continue in UHAS-SOM?	49. What would you suggest is done to improve upon SCEP?
YES	Class of 2021	Female	Level 600	6	Anfoeta	Yes	Yes	Yes	Yes	Yes	Yes	Yes	Yes	Yes			There is a whole lot of different approach to different things all over the country Coming down to the level of the lowest person in the community helps to solve problems as their problems may not be the same as what you think is their problem	Always be thorough when getting information from the patient including factors in the community that may be playing a role as well as their culture	The involvement. Didn’t feel like they had left us in some village to fend for ourselves		Can perform without assistance	Can perform without assistance	Can perform with assistance	Can perform with assistance	Can perform without assistance	Can perform without assistance	Can perform without assistance	Can perform without assistance	Can perform without assistance	Can perform without assistance	Can perform without assistance	Can perform without assistance	Can perform with assistance	Can perform without assistance	Can perform without assistance	Can perform without assistance	Can perform without assistance	Not sure	Yes	Yes	Yes	Yes	Yes	Expecting everyone to have a certain level of understanding in regards to certain topics. I now understand we’re all not exposed to the same amount of information or environment	That all patients have poor health seeking behaviours. Their definition of seeking health might be different based on the environment they find themselves and there is a huge difference in the economic capabilities all throughout the country	Having to live in a ‘rural area’ and waking up for clean up exercises and how the community members support each other	Lots and lots of sandfly bites	Yes	Work on the contact persons provided
YES	Class of 2021	Male	Level 600	7	Tsito	Yes	Yes	Yes	Yes	Yes	Yes	Yes	Yes	Yes	Living with new people	Familiarity. Familiarity with the people in the community helped alleviate the anxiety.	1. Community mobilization 2. How to create a community profile	I mobilize people almost all the time and I learned this from Tsito. Community profiling helps in knowing the health determinants in the community and this makes counseling and management of conditions easier.	Their tolerance level	None	Can perform without assistance	Can perform without assistance	Can perform without assistance	Can perform without assistance	Can perform without assistance	Can perform without assistance	Can perform without assistance	Can perform without assistance	Can perform without assistance	Can perform without assistance	Can perform without assistance	Can perform without assistance	Can perform without assistance	Can perform without assistance	Can perform with assistance	Can perform with assistance	Can perform without assistance	Yes	Yes	Yes	Yes	Yes	Yes	Understanding their perception about health	That I shouldn't underrate patients	The free food at Tsito	Waking up at 4am to give health talks on the community radio station	Yes	To include more communities.
YES	Class of 2021	Male	Level 600	21	Akome	Yes	Yes	No	Yes	Not Applicable	Yes	Yes	Yes	Yes	None	Not applicable	1. I learnt how different the ways of life of certain is from mine and the community I come from. 2. I learnt about various hazards that predispose that particular community into developing certain diseases.	I plan on taking into consideration the kind of community an individual is coming from, and the beliefs of that particular community in treating certain diseases.	They very easy to approach, and always ready to teach and explain everything into details	I like whatever I encountered	Can perform with assistance	Can perform with assistance	Can perform with assistance	Cannot perform	Can perform without assistance	Can perform without assistance	Can perform with assistance	Cannot perform	Can perform with assistance	Can perform with assistance	Can perform with assistance	Can perform with assistance	Can perform with assistance	Can perform with assistance	Can perform with assistance	Can perform with assistance	Can perform with assistance	Not sure	Yes	Yes	Yes	Yes	Not sure	My interaction with patients	Patients should not be visualised as diseases but as individuals, and therefore we have to take into consideration the beliefs	Transect walk	None	Yes	Better accomodation
YES	Class of 2021	Female	Level 600	2	Alone community	Yes	Yes	Yes	Yes	Yes	Yes	Yes	Yes	Yes	If there will be food of my choice available		New environment	Community involvement as part of my practice	They made the lectures fun	Nothing	Can perform with assistance	Can perform with assistance	Can perform with assistance	Can perform with assistance	Can perform without assistance	Can perform with assistance	Can perform without assistance	Can perform without assistance	Can perform with assistance	Can perform with assistance	Can perform with assistance	Can perform with assistance	Can perform with assistance	Can perform without assistance	Can perform without assistance	Can perform with assistance	Can perform with assistance	Yes	Yes	Yes	Yes	Yes	Yes	More friendly and open to listen to people	That medical practice is not just in the consulting room but involves the community	Having to make friends and having to buy food at a cheap price	Had insect bites	Yes	More lectures and time at the community
YES	Class of 2021	Male	Level 600	9	Tsito	Yes	Yes	Yes	Yes	Yes	Yes	Yes	Yes	Yes	I was concerned about where we will be accommodated and how we will be recieved by the community members.	The landlady of the house where we lodged was very friendly and accommodating. She even fed us. Also, on our first interaction with the community leaders they actually gave us the assurance of their support and gave us access to the community's information centre for free.	1. I learnt how to do community entry and draw a community profile practically 2. I received great advice from the landlady for my medical profession.	My landlady counselled me on how to relate with my patients as a doctor and that I am definitely going to apply.	They took us through what we were supposed to do in the communities.	None	Can perform with assistance	Can perform with assistance	Can perform with assistance	Can perform without assistance	Can perform without assistance	Can perform without assistance	Can perform without assistance	Can perform with assistance	Can perform without assistance	Can perform without assistance	Can perform with assistance	Can perform with assistance	Can perform with assistance	Can perform without assistance	Can perform with assistance	Can perform with assistance	Can perform with assistance	Yes	Yes	Yes	Yes	Yes	Yes	I have learnt to listen to my patients and treat them as a whole being (holistically) and not just someone presenting with a disease condition that needs to be addressed.	That patients didn't like being examined. I've realised from my interactions with community folks that patient appreciate doctors who take time to examine them.	The transact walk	The focused group discussion didn't go as we intended.	Yes	Measures should be taken to address the proirity community health problems that are diagnosed.
YES	Class of 2021	Male	Level 600	8	Tsito	Yes	Yes	Yes	Yes	Yes	Yes	Yes	Yes	Yes	Security, theft	Safe place to stay					Can perform with assistance	Can perform with assistance	Can perform with assistance	Can perform with assistance	Can perform without assistance	Can perform without assistance	Can perform with assistance	Can perform with assistance	Can perform with assistance	Can perform with assistance	Can perform with assistance	Can perform without assistance	Can perform with assistance	Can perform with assistance	Can perform without assistance	Can perform without assistance	Can perform without assistance	No	Yes	Yes	Yes	Yes	Yes					Yes
YES	Class of 2021	Female	Level 600	7	Dzolo gbogame	Yes	No	Yes	Not Sure	Yes	Yes	Yes	Yes	Yes	Related to feeding and water availability	Presence of the above	How to relate with people in the community and to move out of my comfort zone	To treat everyone equally	Everything		Can perform with assistance	Can perform with assistance	Can perform with assistance	Can perform with assistance	Can perform with assistance	Can perform with assistance	Can perform with assistance	Can perform with assistance	Can perform with assistance	Can perform without assistance	Can perform with assistance	Can perform with assistance	Can perform with assistance	Can perform with assistance	Can perform with assistance	Can perform with assistance	Can perform with assistance	Yes	Yes	Yes	Yes	Yes	Yes	Being calm and polite to all	Everyone should be treated equally	The people were hospitable	Insect bites	Yes	Provide food for the students
YES	Class of 2021	Male	Level 600	8	Anfoeta	Yes	Yes	Yes	Yes	Yes	Yes	Yes	Yes	Yes	Poor living conditions	The team I worked with	* The field work is different from classroom standards hence one must adapt to the field work as he/she applies what he/she was taught * Doing the right thing is a choice and one has to decide as to how he/she will practice what he was taught because the wrong practice is usually easier	I want to do the right thing with my patients in mind	They were willing to teach and help with anything we needed help with	Some were condescending	Can perform with assistance	Can perform without assistance	Can perform without assistance	Can perform with assistance	Can perform without assistance	Can perform without assistance	Can perform without assistance	Can perform without assistance	Can perform with assistance	Can perform without assistance	Can perform without assistance	Can perform with assistance	Can perform with assistance	Can perform without assistance	Can perform with assistance	Can perform without assistance	Can perform without assistance	Yes	Not sure	Not sure	Not sure	Not sure	Yes			Health screening		Yes	Comfortable accommodation
YES	Class of 2021	Male	Level 600	8	Tsito	Yes	Yes	Yes	Yes	Yes	Yes	Not Sure	Yes	Yes	anxious about accommodation and feeding. anxious about communicating and living with strangers	The community was welcoming the people were hospitable	1. community entry 2. communication with community members		they accompanied us on the trip to the communities and hence made the community entry and meeting with leaders easier the called the group leaders to check up on us throughout the period they supported our decisions on various projects and how we choose to go about those projects	the lecture on dependent/independent variables and questionnaire creation was not clear	Can perform with assistance	Can perform without assistance	Can perform with assistance	Can perform with assistance	Can perform without assistance	Can perform without assistance	Can perform without assistance	Can perform with assistance	Can perform with assistance	Can perform without assistance	Can perform without assistance	Can perform with assistance	Can perform with assistance	Can perform with assistance	Can perform without assistance	Can perform with assistance	Can perform without assistance	Yes	Yes	Yes	Yes	Not sure	Not sure	i am more patient	Patients almost always have reasons for their actions to relieve illnesses. ranging from community norms to personal preferences and socio economic status and that influences most choices of treatment. its better to find out than to assume.	communicating with the community members about health. they were ready to listen	administering the questionnaires	Yes	i suggest smaller communities should be used. Tsito was particularly big
YES	Class of 2021	Male	Level 600	8	Dzolo Gbogame	Yes	Yes	Yes	Yes	Yes	Yes	Yes	Yes	Yes	My anxieties were regarding 1.having to do community entry as the group leader. 2. Not sure we will be able to achieve our objectives because of the limited time we have to stay in the community	1. I delegated almost all the duties I had to perform as leader to the group members 2. The group members were very supportive and hard working	1. How community entry is done 2. How community diagnosis is done	I will apply all that I learned	The lectures were enough for what is expected of us	Nothing specifically	Can perform without assistance	Can perform without assistance	Can perform without assistance	Can perform without assistance	Can perform without assistance	Can perform with assistance	Can perform without assistance	Can perform without assistance	Can perform with assistance	Can perform with assistance	Can perform with assistance	Can perform without assistance	Can perform with assistance	Can perform without assistance	Can perform with assistance	Can perform with assistance	Can perform without assistance	Yes	Yes	Yes	Yes	Yes	Not sure	I can confidently organise and lead a team of medical personnel Investigation into a patient's ailment should include investigating the health determinants and other health characteristics of the community he's coming from	I understood that patient's health is influenced by the community he lives in	Every moment performing the role of a group leader	Having to be bitten by sandflies which caused discolouration of my skin	Yes	An extra week should at least be added to the 8 days we spent The group leaders should be taken through orientation for them to know how and what exactly should be done in their communities
YES	Class of 2021	Male	Level 600	8	Kpoeta-Ashanti	Yes	Yes	Yes	Yes	Yes	Yes	Not Sure	Yes	Yes	Housing and toilet facilities. Internet access. Safety or security.	Good housing with water and electricity. Closeness to CHPS compound. Affableness of our Assemblyman, preceptor and community leaders	Primary healthcare critical for any community. Community mobilisation.		They friendly, understanding, flexible and very practical in their approach. The lectures were specifically tailored to help us achieve our objectives. Preparing and administering questionnaires during that period was critical in preparing us for our thesis. The mistakes made helped us avoid certain headaches during the final year thesis writing.	Nothing in particular.	Can perform with assistance	Can perform without assistance	Can perform without assistance	Can perform without assistance	Can perform without assistance	Can perform with assistance	Can perform without assistance	Can perform without assistance	Can perform without assistance	Can perform without assistance	Can perform with assistance	Can perform without assistance	Can perform without assistance	Can perform without assistance	Can perform without assistance	Can perform without assistance	Can perform without assistance	Yes	Yes	Yes	Not sure	Not sure	Yes	Not sure	Not sure	Going back to organize a health screening and seeing the smiles on the people's faces	Nothing	Yes	One week is enough for such an activity. The urgency keeps everyone focused.
YES	Class of 2020	Male	Houseman	14	Adaklu Amuzudeve	Yes	Yes	Yes	Yes	Yes	Yes	Yes	Yes	Yes	Accommodation, Feeding, Bites from Mosquitoes	Teamwork from my group members, We brought enough food and other forms of PROVISIONS along , We always made sure we sprayed our Rooms at 6pm on daily basis	Giving back to the society , Improvement in my leadership skills	Embark on Project(s) to help any community that I find myself	They always made sure we had enough food whenever we went for any trip	Some of the visiting lecturers came at impromptu or unplanned times.	Can perform with assistance	Can perform with assistance	Can perform with assistance	Can perform with assistance	Can perform without assistance	Can perform without assistance	Can perform without assistance	Can perform without assistance	Can perform without assistance	Can perform without assistance	Can perform with assistance	Can perform with assistance	Can perform with assistance	Can perform without assistance	Can perform with assistance	Can perform with assistance	Can perform without assistance	Yes	Yes	Yes	Yes	Yes	Yes	Courtesy towards all patients	Not to look down on any patient because he/she cannot pay the hospital charges	Learning the art of Publishing Research papers	Although we started the publication process, unfortunately we could not publish our Research Findings from the various Communities	Yes	The should be more and more supervisors assigned to the various communities. More and more efforts should be put in place to ensure that the Research findings from these communities are published
YES	Class of 2021	Male	Level 600	8	Akome	Yes	Yes	No	Yes	Not Applicable	Yes	Not Sure	Not Sure	Not Sure	None	Not applicable	1. Community entry and involvement of traditional authorities. 2. Team work and cooperation in healthcare	Teamwork and respect for the role of other care providers	Nothing in particular	Nothing in particular	Can perform without assistance	Can perform without assistance	Can perform without assistance	Can perform without assistance	Can perform without assistance	Can perform without assistance	Can perform without assistance	Can perform without assistance	Can perform without assistance	Can perform without assistance	Can perform without assistance	Can perform with assistance	Can perform with assistance	Can perform without assistance	Can perform without assistance	Can perform without assistance	Can perform without assistance	Yes	Not sure	Not sure	Yes	Yes	Yes	Not applicable	I now better appreciate how community health influences each patient I interact with and I'm more inclined to have a holistic approach to patient care	Meeting a young man that a few of us had clerked and followed up while he was on admission at the teaching hospital for a herniorrhaphy. He was quite excited to see us again and was very grateful for the little role we played in his care.	Accommodation. There were 5 males in asmall room that measured about 8x8 feet. In fact, one had to put his mattress on the floor since an extra bunk bed couldn't fit in the room. There was no mosquito netting on the 2 windows.	Yes	Better arrangements for accommodation (at the very least adequately ventilated rooms, reasonably sized with mosquito netting)
YES	Class of 2020	Male	Houseman	14	Tsito	Yes	Yes	No	Yes	Not Applicable	Yes	Not Sure	Yes	No			Culture and hospitality	Tolerance	Their involvement	Being too strict	Can perform without assistance	Can perform without assistance	Can perform without assistance	Can perform without assistance	Can perform without assistance	Can perform without assistance	Can perform without assistance	Can perform without assistance	Can perform without assistance	Can perform with assistance	Can perform without assistance	Can perform without assistance	Can perform with assistance	Can perform without assistance	Can perform with assistance	Can perform without assistance	Can perform with assistance	Not sure	Yes	Yes	Yes	Yes	Yes	My communication skills		Having a feel of the community	Shorter days spent	Yes	Number od days spent in the community should increase
YES	Class of 2021	Male	Level 600	8	Asante Kpoeta	Yes	Yes	No	Yes	Not Applicable	Yes	Yes	Yes	Yes	Non applicable	Non applicable	Community engagement and associating with community members	Community diagnosis and problem solving	They were always available	None	Can perform without assistance	Can perform without assistance	Can perform without assistance	Can perform without assistance	Can perform with assistance	Can perform with assistance	Can perform without assistance	Can perform without assistance	Can perform without assistance	Can perform without assistance	Can perform without assistance	Can perform with assistance	Can perform with assistance	Can perform with assistance	Can perform with assistance	Can perform without assistance	Can perform without assistance	Yes	Yes	Yes	Yes	Yes	Yes	Been proactive in how I approach health problems	How I see the patient how comes to the consultanting room	Engagement with the community people	Language barrier	Yes	Securing proper accommodation for students
YES	Class of 2020	Male	Houseman	30	Amuzudeve	Yes	Yes	No	Yes	Not Applicable	Yes	Yes	Yes	Yes	None		Group work and leadership skills	Preventive medicine	They really know what they are doing.	Nil	Can perform without assistance	Can perform without assistance	Can perform without assistance	Can perform without assistance	Can perform without assistance	Can perform without assistance	Can perform with assistance	Can perform without assistance	Can perform without assistance	Can perform without assistance	Can perform without assistance	Can perform with assistance	Can perform with assistance	Can perform without assistance	Can perform without assistance	Can perform without assistance	Can perform with assistance	Not sure	Yes	Yes	No	No	Yes	Positive	None			Yes
YES	Class of 2020	Female	Houseman	14	Tsito											Staying with a host family					Can perform with assistance	Can perform with assistance	Can perform with assistance	Can perform with assistance	Can perform without assistance	Can perform without assistance	Can perform without assistance	Can perform without assistance	Can perform without assistance	Can perform with assistance	Can perform without assistance	Can perform with assistance	Can perform with assistance	Can perform with assistance	Can perform with assistance	Can perform with assistance	Can perform without assistance	Yes	Yes	Yes	Yes	Yes	Yes			A visit to the palm wine making center in tsito		Yes
YES	Class of 2020	Male	Houseman	30	Agavegi	Yes	No	Yes	No	Yes	Yes	Yes	Yes	No	Fear	Communication	Problem identification and planning	Nothing	Consistency	Nothing	Can perform with assistance	Can perform without assistance	Can perform without assistance	Can perform with assistance	Can perform without assistance	Can perform without assistance	Can perform without assistance	Can perform without assistance	Can perform without assistance	Can perform without assistance	Can perform without assistance	Can perform without assistance	Can perform without assistance	Can perform without assistance	Can perform without assistance	Can perform without assistance	Can perform without assistance	No	No	Yes	Yes	Yes	Yes	Attitude towards patients	Nothing	Great	Time	Yes	More lectures
YES	Class of 2021	Female	Level 600	28	Tsito	Yes	Yes	No	Yes	Yes	Yes	Yes	Yes	Yes	None		Importance of Team work and hard work	Empathy	Their friendliness	Nothing	Can perform without assistance	Can perform without assistance	Can perform without assistance	Can perform without assistance	Can perform without assistance	Can perform without assistance	Can perform without assistance	Can perform without assistance	Can perform without assistance	Can perform without assistance	Can perform without assistance	Can perform without assistance	Can perform without assistance	Can perform without assistance	Can perform without assistance	Can perform without assistance	Can perform without assistance	Yes	Yes	Yes	Yes	Yes	Yes					Yes
YES	Class of 2021	Male	Level 600		Anfoeta	Yes	Yes	Yes	Yes	Yes	Yes	Yes	Yes	Yes	Accomodation, food, potable water, insects and mobile network.	Accommodation provided was satisfactory, there was ready access to relatively good food and groceries in the community.	How to interract with chiefs and how to convince people to adopt positive health behaviors	It's always important to reach out to the members of the community/district within which I'm practising, so I will be applying that to my practice.	They were quite friendly, patient, and understanding. They prepared adequately for the communities		Can perform with assistance	Can perform with assistance	Can perform without assistance	Can perform with assistance	Can perform without assistance	Can perform without assistance	Can perform without assistance	Can perform without assistance	Can perform without assistance	Can perform without assistance	Can perform without assistance	Can perform with assistance	Can perform without assistance	Can perform without assistance	Can perform with assistance	Can perform with assistance	Can perform without assistance	Yes	Yes	Yes	Yes	Yes	Yes					Yes
YES	Class of 2021	Male	Level 600	12	Anfoeta	Yes	Yes	No	Yes	Not Applicable	Yes	No	Yes	Yes	NA	NA	Activities of the community health nurse and immunizations schedule	Take child welfare clinic seriously so that I can pick up certain childhood related diseases seriously	What was taught was in keeping with my experiences in the community	Nothing I can think of	Can perform without assistance	Can perform without assistance	Can perform without assistance	Can perform without assistance	Can perform without assistance	Can perform without assistance	Can perform without assistance	Can perform without assistance	Can perform without assistance	Can perform without assistance	Can perform without assistance	Can perform without assistance	Can perform without assistance	Can perform without assistance	Can perform without assistance	Can perform without assistance	Can perform without assistance	Yes	Yes	Yes	Yes	Yes	Yes	Seeing the patient's are helpless has become my ultimate behaviour change	NIL	Community engagement (durbars)	NIL	Yes	Time spent in the community is too short. It should be more than 2 weeks
YES	Class of 2021	Female	Level 600	8	Tsito	Yes	Yes	Yes	Yes	Yes	Yes	Yes	Yes	Yes	Accommodation issue and adapting to the environment	Welcoming hosts who helped with a successful Community entry	The value of teamwork in achieving objectives and how much the quality of your interviewers in data collection greatly impacts outcome of data collected	Learn how to work with others professionals, delegate where necessary and empower each member of my team on the ward to achieve the set goals.	They did their best, didn't seem like it was an easy task putting it together. They gave us an opportunity to experience data collection and handling first hand, visited and encouraged our community projects.	Well, maybe the fact that at certain crucial points when we needed some information we couldn't reach them.	Can perform without assistance	Can perform without assistance	Can perform with assistance	Can perform without assistance	Can perform without assistance	Can perform without assistance	Can perform without assistance	Can perform without assistance	Can perform without assistance	Can perform with assistance	Can perform with assistance	Can perform without assistance	Can perform without assistance	Can perform with assistance	Can perform with assistance	Can perform without assistance	Can perform without assistance	Yes	Yes	Yes	Yes	Yes	Yes	Offering more patient-centered management rather than solely disease-centred.	Pateints should be treated going by the books only: I am more mindful now of the effect of their social and physical environment on their health and not just focusing on trying to treat them by the books	The transect walks, getting to know the history of the communities, the health talks and the gratitude on the faces of the people when we were leaving.	None so far. Or maybe the frustration of when a team member is not putting in their best. Also, times when there was language barrier affecting communication in health talks	Yes	Let's see, maybe involve the students more in the community entry part, how you got the chiefs and opinion leaders on board in the very beginning.
YES	Class of 2020	Female	Houseman	21	Tsito	Not Sure	Yes	Yes	Yes	Yes	Yes	No	Yes	Not Sure	Living in strangers’ homes Eating their foods	Their hospitality	People in the rural communities have a high regard for medical students People would readily interact and consider your recommendations if you seem interested in helping them solve their problems	Make people’s choice a priority	They were easily approachable and seem interested in the various feedbacks from each student group	Nothing	Can perform without assistance	Can perform without assistance	Can perform without assistance	Can perform without assistance	Can perform without assistance	Can perform without assistance	Can perform without assistance	Can perform without assistance	Can perform without assistance	Can perform with assistance	Can perform without assistance	Can perform without assistance	Can perform with assistance	Can perform without assistance	Can perform without assistance	Can perform without assistance	Can perform without assistance	Yes	Yes	Yes	Yes	Yes	Not sure	Listening to the patient	Nothing	The family I lived with	Sleeping in a room with no fan which was behind a goat pen
YES	Class of 2021	Male	Level 600	14	Tsito	Yes	Yes	No	Yes	Not Applicable	Yes	Yes	Yes	Yes	No anxiety	none	environmental health (clean up exercise ) and culture of the community	Improving the sanitary conditions of people in the rural area.	It was straight forward	Short duration of lectures before posting	Can perform without assistance	Can perform without assistance	Can perform without assistance	Can perform without assistance	Can perform with assistance	Can perform with assistance		Can perform with assistance	Can perform with assistance	Can perform with assistance	Can perform with assistance	Can perform with assistance	Can perform with assistance	Can perform without assistance	Can perform without assistance	Can perform without assistance	Can perform with assistance	Yes	Yes	No	Yes	Yes	Yes	Tolerance and patience	All patients deserve equal right	clean up exercise	None	Yes	Time at the community should be at least 4 weeks
YES	Class of 2021	Female	Level 600	8	8	Yes	Yes	Yes	Not Sure	Yes	No	No	Not Sure	Not Sure	Accomodation, relating with community members	My anxieties were not necessarily alleviated, I just did what I had to do anyways	There are a lot of health problems that need solving at the community level Community entry	Taking a holistic view of health conditions I see in the consulting room. Community cooperation is very necessary in implementing health intervention	We were prepared specifically for the tasks we were assigned at the scep	I didn't expect to be comfortable so I don't have much to complain about	Can perform with assistance	Can perform without assistance	Can perform with assistance	Can perform with assistance	Can perform without assistance	Can perform without assistance	Can perform without assistance	Can perform with assistance	Can perform with assistance	Can perform without assistance	Can perform with assistance	Can perform with assistance	Can perform without assistance	Can perform without assistance	Can perform with assistance	Can perform without assistance	Can perform without assistance	Not sure	Not sure	Not sure	Not sure	Not sure	Yes			Getting to experience the reality of basic healthcare at the CHPS Compound	The insect bites, poor water quality	Yes	More thorough preparatory lectures, a logbook with specific objectives to achieves, part of the 6th year rotation can be started at the CHPS Compound to decrease the pressure in final year
YES	Class of 2021	Female	Level 600	8	Dzolo Gbogame	Yes	Yes	Yes	Yes	Yes	Yes	Yes	Yes	Yes	Not settling in perfectly	I don't know
YES	Class of 2021	Male	Level 600	8	Tsito	Yes	Yes	No	Yes	Not Applicable	Yes	Yes	Yes	Yes	NA	NA	1. Good interpersonal relationship 2. Community participation	Good interpersonal relationship	Commitment	They gave us less time, only 8days	Can perform without assistance	Can perform without assistance	Can perform with assistance	Can perform with assistance	Can perform without assistance	Can perform without assistance	Can perform without assistance	Can perform without assistance	Can perform with assistance	Can perform without assistance	Can perform without assistance	Can perform without assistance	Can perform with assistance	Can perform without assistance	Can perform without assistance	Can perform with assistance	Can perform without assistance	Yes	Yes	Yes	Yes	Yes	Yes	Respect towards everyone irrespective of your social status		Community participation	NA	Yes	Allocation of enough time
YES	Class of 2021	Male	Level 600		Dzolo Gborgame	Yes	Yes	Yes	Yes	Yes	Yes	Yes	Yes	Yes	Accommodation conditions	Though challenging, it turned out to be an interesting experience - stories to tell.	The community is an indisputable factor influencing Health, and should never be ignored Teamwork gets more done	Take keen interest in social history during clinical assessment	They were welcoming	Some of the local facilitators were not familiar with the program and thus handicapped on exactly how to facilitate	Can perform with assistance	Can perform with assistance	Can perform with assistance	Can perform with assistance	Can perform without assistance	Can perform with assistance	Can perform with assistance	Can perform with assistance	Can perform with assistance	Can perform with assistance	Can perform with assistance	Can perform with assistance	Can perform with assistance	Can perform without assistance	Can perform with assistance	Can perform with assistance	Can perform without assistance	Yes	Yes	Yes	Yes	Yes	Yes	High expectations of patients on their health care	Patients are primarily responsible for their health conditions	Excursion to natural sites, including farmlands	Water shortage	Yes	None
YES	Class of 2021	Female	Level 600	7	Tsito	Not Sure	Yes	Yes	Yes	Not Sure	Not Sure	Not Sure	Not Sure	Not Sure	Toilet facilities, accommodation	Fear of the unknown	Adjustment and leadership	Leadership	Not sure	Not sure	Can perform with assistance	Can perform with assistance	Can perform with assistance	Can perform with assistance	Can perform with assistance	Can perform with assistance	Can perform without assistance	Can perform with assistance	Can perform with assistance	Can perform with assistance	Can perform with assistance	Can perform with assistance	Can perform with assistance	Can perform without assistance	Can perform without assistance	Can perform with assistance	Can perform without assistance	No	Yes	No	Yes	No	Not sure	Iceburg phenomenon	Not sure	Not sure	Not sure	Not sure	Better accommodation
YES	Class of 2021	Male	Level 600	2	Tsito	Not Sure	Not Sure	Yes	Not Sure	Yes	No	Yes	Not Sure	Yes	accomodation	stayed in a 3 bedroom house and food was taken care of	take transect walk in any community you find yourself	not decided	brought food on their visit for us		Can perform without assistance	Can perform with assistance	Can perform with assistance	Can perform without assistance	Can perform without assistance	Can perform without assistance	Can perform without assistance	Can perform without assistance	Can perform without assistance	Can perform without assistance	Can perform without assistance	Can perform with assistance	Can perform without assistance	Can perform without assistance	Can perform with assistance	Can perform with assistance	Can perform without assistance	Yes	Yes	Yes	Yes	Yes	Yes	overly more tolerant and welcoming of them	most patients would not need a hospital if community health is taken seriously	transect walk	nasty tonsillitis infection due to food, that left me sick through the whole rotation	Not sure
YES	Class of 2020	Male	Houseman		Agavedzi	Yes	Yes		Yes	No	Not Sure	Not Sure	Yes	Not Sure	How to settle in a new place with different people	The accommodating nature of the people	Teamwork . Time management	The sense of working together and being discipline with time	Ability to stir up public health in our lives	Unfavorable time schedules to cover a lot	Can perform without assistance	Can perform with assistance	Can perform with assistance	Can perform with assistance	Can perform without assistance	Can perform without assistance	Can perform with assistance	Can perform with assistance	Can perform with assistance	Can perform with assistance	Can perform with assistance	Can perform with assistance	Can perform with assistance	Can perform without assistance	Can perform without assistance	Can perform without assistance	Can perform without assistance	Yes	Yes	Yes	Yes	Yes	Yes	Patience to explain diagnosis and educate patients	Preventive medicine is better than curative	Community engagement	Conflict between community leaders as to which of them to welcome us	Yes	Made more flexible and apportioned a longer period for ample studies and understanding
YES	Class of 2021	Male	Level 600	7	Anfoeta	Yes	Yes	No	Yes	Not Applicable	Yes	Yes	Yes	Yes			How to relate with town folk Levels of governance at the community level	Relational skill			Can perform with assistance	Can perform without assistance	Can perform without assistance	Can perform without assistance	Can perform with assistance	Can perform with assistance	Can perform without assistance	Can perform without assistance	Can perform without assistance	Can perform without assistance	Can perform without assistance	Can perform without assistance	Can perform without assistance	Can perform without assistance	Can perform without assistance	Can perform without assistance	Can perform with assistance	Not sure	Not sure	Not sure	Not sure	Not sure	Not sure					Yes
YES	Class of 2021	Female	Level 600	8	Kpoeta Ashanti	Not Sure	Not Sure	Yes	Not Sure	Yes	Not Sure	No	No	Not Sure	That the community would not be welcoming	How the chief and assemblyman received us			Nothing	The facilitator was a terror. She was always shouting at everyone for no reason	Can perform with assistance	Can perform without assistance	Can perform without assistance	Can perform with assistance	Can perform without assistance	Can perform with assistance	Can perform with assistance	Can perform without assistance	Can perform without assistance	Can perform with assistance	Can perform without assistance	Can perform with assistance	Can perform with assistance	Can perform without assistance	Can perform without assistance	Can perform without assistance	Can perform without assistance	Not sure	Not sure	Not sure	Not sure	Not sure	Not sure					Not sure
YES	Class of 2021	Male	Level 600	7	Dzolo Gbogame	Yes	Yes	No	Yes	Yes	Yes	Yes	Yes	Yes	The problem of accommodation and also meeting people with different cultural backgrounds	The good community entry made us blend seamlessly with the community. The community fully participated in the activities we carried out. During such encounters, I felt that I was part of the community. These calmed me down.	1. I got affirmation that good community entry was key to community participation. 2. I refined my skills at drawing community map and their application.	I have to periodically enter the community and educate them on healthy life practices and also know their level of knowledge on existing health measures.	They are great and hardworking.	None	Can perform with assistance	Can perform without assistance	Can perform without assistance	Can perform with assistance	Can perform without assistance	Can perform with assistance	Can perform without assistance	Can perform without assistance	Can perform without assistance	Can perform with assistance	Can perform with assistance	Can perform without assistance	Can perform with assistance	Can perform without assistance	Can perform without assistance	Can perform without assistance	Can perform without assistance	No	Yes	Yes	Yes	Yes	Yes	Apathy towards them once they have left the hospital. I have now realised that patients and the whole community need to be visited to ascertain the actual cause (s) of the patient's problem.	I initially thought that the best treatment was at the hospital. Now, I have realised that the best care is the prevention from the occurrence of the disease.	Health talks	Language barrier	Yes	It can be extended to involve other regions of Ghana.
YES	Class of 2020	Male	Houseman	30	Agavedzi	Yes	Yes	Yes	No	No	Yes	Yes	Yes	Yes	Feeding Accommodation Safety in the community	Reception of the people Constant check-up by lecturers	- Co existing with rural folks - Knowing their problems first hand and helping to solve it	Prevention of a disease is always better than cure so I advise them on preventive measures for good quality of life	Punctuality Liveliness Refreshments after trips	Saturday lectures	Can perform without assistance	Can perform without assistance	Can perform without assistance	Can perform with assistance	Can perform without assistance	Can perform without assistance	Can perform without assistance	Can perform without assistance	Can perform without assistance	Can perform without assistance	Can perform without assistance	Can perform without assistance	Can perform with assistance	Can perform without assistance	Can perform without assistance	Can perform with assistance	Can perform without assistance	Yes	Yes	Yes	Yes	Yes	Yes	Scep has helped me to know that rural folks need health care just as urban folks	My understanding for patients especially from rural areas has deepened	Our visit to the water treatment area	Our visit to the refuse dump	Yes	To avoid taking students to mosquito-infested places like agavedzi
YES	Class of 2020	Male	Houseman	14	Tsito	Yes	Yes	No	Yes	Not Applicable	Not Sure	Yes	Not Sure	Yes	NA	NA	Community engagement, health promotion	I'm able to know what communities the patients are coming from and what their socioeconomic status is.	They were adequately tailored	It was done in a haste and an unorganised manner.	Can perform without assistance	Can perform without assistance	Can perform without assistance	Can perform without assistance	Can perform without assistance	Can perform without assistance	Can perform without assistance	Can perform with assistance	Can perform with assistance	Can perform without assistance	Can perform with assistance	Can perform with assistance	Can perform with assistance	Can perform without assistance	Can perform with assistance	Can perform with assistance	Can perform without assistance	Yes	No	No	No	No	Yes	NA	NA	Health education and health talks	Transect walk and questionnaire administration	Yes	The programme should be well planned
YES	Class of 2020	Male	Houseman	14	Tsito	Yes	Yes	Yes	Yes	Yes	Yes	Yes	Yes	Not Sure	Being unable to settle down with my host family. Not being able to finish collecting data. And not being able to identify a community problem that could corrected.	Relationship that developed between the host family and I. Continuous guidance from our lecturers in the SCEP and Involvement of the community leaders.	1. What I think may be what a community needs may not necessarily be what they want, so community engagement is key to coming out with a sustainable solution to a community diagnosis. 2. Community members are more likely to be involved in solving their own problems if they feel their opinions are considered.	I now pay more attention to the needs expressed by community members during community outreaches rather than imposing what I think is their need from a health worker's perspective.	They had patience in explaining the concepts in community medicine. They could explain a concept as many times as we complained of not understanding it.	I should have made us go to the Tema Port. 😃	Can perform without assistance	Can perform without assistance	Can perform with assistance	Can perform with assistance	Can perform without assistance	Can perform without assistance	Can perform without assistance	Can perform without assistance	Can perform without assistance	Can perform without assistance	Can perform without assistance	Can perform with assistance	Can perform with assistance	Can perform without assistance	Can perform with assistance	Can perform with assistance	Can perform without assistance	Yes	Yes	Yes	Yes	Yes	Yes	Completely rubbishing a patient's habit of using herbal preparations	More work needs to be done in the community health wise, so as to reduce the number of patient attendance at hospitals	Communuty-lead construction of an additional public toilet facility after we identified its inadequacy as a problem that needed to be solved.	Low patronage of the Tsito Health Centre by community members.	Yes	Houseofficers should be involved in funding projects at the communities they once visited.
YES	Class of 2020	Male	Houseman	21	Tsito	Yes	Yes	Yes	Yes	Yes	No	Yes	Yes	Yes	My stay with the host family	The attitude of the host family. They were so welcoming	Community diagnosis How to interact with community leadership	Solving health problems together with the society	They were readily available and supported our projects	Instructions were not so clear and so we were not clear in our minds what the whole programme was about	Can perform with assistance	Can perform without assistance	Can perform without assistance	Can perform without assistance	Can perform without assistance	Can perform without assistance	Can perform without assistance	Can perform without assistance	Can perform without assistance	Can perform without assistance	Can perform without assistance	Can perform with assistance	Can perform without assistance	Can perform without assistance	Can perform without assistance	Can perform without assistance	Can perform without assistance	Yes	Yes	Yes	Yes	Yes	Yes	Extra patience when dealing with patients	Nil	My best experience has to do with how the readiness of the community leadership to accept us and assist us all throughout our SCEP period.	Nil	Yes	Students should be thoroughly explained to the Ideals of SCEP
YES	Class of 2023	Female	Level 400	10	Amedzofe	Yes	Yes	No	Yes	Not Applicable	Yes	Yes	Yes	Yes	None		Team work is very essential. Also, it is important to establish a good relationship with the community members because that determines the success of your engagement program	All the above	Every single facilitator was very passionate	Nothing	Can perform without assistance	Can perform without assistance	Can perform with assistance	Can perform without assistance	Can perform without assistance	Can perform without assistance	Can perform without assistance	Can perform with assistance	Can perform with assistance	Can perform without assistance	Can perform without assistance	Can perform without assistance	Can perform with assistance	Can perform without assistance	Can perform with assistance	Can perform with assistance	Can perform without assistance	Yes	Yes	Yes	Yes	Yes	Yes			Meeting and intersecting with the students during a talk	None really	Yes	No suggestions
YES	Class of 2023	Female	Level 400	10	Akome	Yes	Yes	Yes	Yes	Yes	Yes	Yes	Yes	Yes	No suitable accommodation Falling ill during my stay Not being received by the community Not being able to effectively give back to the community	Welcoming nature of community Presence of my course mates and friends Prior knowledge of how the community is and what expect from senior colleagues	Importance of Good community entry. Teamwork	Always get your patients well informed and seek their permission with regards to anything that will be performed on them. Working together with other colleagues in the health field as a team.	Taught diligently	None	Can perform without assistance	Can perform without assistance	Can perform without assistance	Can perform without assistance	Can perform with assistance	Can perform without assistance	Can perform without assistance	Can perform without assistance	Can perform with assistance	Can perform without assistance	Can perform without assistance	Can perform with assistance	Can perform with assistance	Can perform without assistance	Can perform with assistance	Can perform with assistance	Can perform with assistance	Yes	No	Yes	Yes	Yes	Yes	I have learnt to become an effective teammate and also the importance of getting anyone you’re working for involved in decision making and in my case patients.	That the medical career will be best appreciated when we get to understand the patient’s point of view in every decision making process	Interacting with the people of the community through focus group discussions	Challenges with accommodation	Yes	Contact persons should be well asked about their availability before students visit the towns
YES	Class of 2023	Male	Level 400	10	Adaklu Abuadi	Yes	Yes	Yes	Yes	No	Yes	Yes	Yes	Yes	What to eat How to communicate effectively		How to enter a community properly How to engage members of the community to promote better health	To help solve health problems at the community level	Helping us understand the concept of community engagement and research work		Can perform without assistance	Can perform without assistance	Can perform with assistance	Can perform without assistance	Can perform without assistance	Can perform with assistance	Can perform without assistance	Can perform without assistance	Can perform with assistance	Can perform with assistance	Can perform without assistance	Can perform without assistance	Can perform with assistance	Can perform without assistance	Can perform without assistance	Can perform without assistance	Can perform without assistance	Yes	Yes	Yes	Yes	Yes	Yes	Looking at disease at an individual level but on a community level		Interactions with members of the community concerning health related problems		Yes
YES	Class of 2020	Female	Houseman	6	Dzolo Gbogame	Yes	Not Sure	Yes	Yes	Yes	No	Yes	Not Sure	No	Provision of food, security issues	Hospital of community members	Community entry, community profiling			Some groups were given more preferential treatment than others	Can perform without assistance	Can perform with assistance	Can perform with assistance	Can perform with assistance	Can perform without assistance	Can perform without assistance	Can perform without assistance	Can perform without assistance	Can perform without assistance	Can perform without assistance	Can perform without assistance	Can perform with assistance	Can perform with assistance	Can perform without assistance	Can perform with assistance	Can perform with assistance	Can perform without assistance	Not sure	Yes	Yes	Yes	Yes	Yes		It is more prudent to tackle health issues using more of the preventive methods, mostly the primary method.	High school talk	Diificuwith food, water	Yes	Food should be provided. Facikitaors should ensure the communities have an adequate and convenient supply of potable water
YES	Class of 2023	Female	Level 400	10	Tsito	Yes	Yes	Yes	Yes	Not Sure	No	Yes	Yes	Not Sure	Sandflies, sleeping and eating factor	My host fed me	Don't assume everyone is like you, working together	Treating the patients as individuals and not just diseases	Experience	Lectures were long, hot and boring	Can perform with assistance	Can perform without assistance	Can perform without assistance	Can perform without assistance	Can perform without assistance	Can perform without assistance	Can perform with assistance	Can perform without assistance	Can perform without assistance	Can perform with assistance	Can perform without assistance	Can perform without assistance	Can perform with assistance	Can perform with assistance	Can perform without assistance	Can perform without assistance	Can perform without assistance	Yes	Yes	Yes	Yes	Yes	Yes	Assuming i know what my patients wants			Walking	Yes
YES	Class of 2023	Female	Level 400	10	Tsito	Yes	Yes	Yes	Yes	Yes	No	Not Sure	Not Sure	Not Sure							Can perform without assistance	Can perform without assistance	Can perform without assistance	Can perform without assistance	Can perform without assistance	Can perform without assistance	Can perform without assistance	Can perform without assistance	Can perform without assistance	Can perform without assistance	Can perform without assistance	Can perform with assistance	Can perform without assistance	Can perform without assistance	Can perform with assistance	Can perform without assistance	Can perform without assistance	Yes	Yes	Yes	Yes	Yes	Yes					Yes
YES	Class of 2023	Female	Level 400	10	Adaklu Have	Yes	Yes	Yes	Not Sure	Yes	Yes	Yes	Yes	Yes	Inability to adapt, sandflies, mosquitoes, telecommunication challenges, water challenges, electricity challenges, hunger	The welcoming nature of the contact person and the other healthcare staff	1. Planning and leaving room for adaptation better results no matter the constraints that may come up 2. Rural dwellers are not totally oblivious of the current trends in society	1. I will try leave room for changes in my plans 2. I will take time to listen to the views of everyone and not judge them outright	Everything	NA	Can perform with assistance	Can perform with assistance	Can perform without assistance	Can perform without assistance	Can perform without assistance	Can perform without assistance	Can perform without assistance	Can perform without assistance	Can perform with assistance	Can perform without assistance	Can perform without assistance	Can perform without assistance	Can perform without assistance	Can perform with assistance	Can perform with assistance	Can perform with assistance	Can perform without assistance	Not sure	Not sure	Yes	Not sure	Yes	Yes	NA	Customs and beliefs of communities affect the health of patient in a impressive ways	I experienced my team mates in new wonderful ways I did not know them in earlier	The community was not welcoming of most of our intended health promotion activities and it was disappointing	Yes	The community chosen should be a bit more receptive of the students
YES	Class of 2023	Female	Level 400	10	Akome	Yes	Not Sure	No	Yes	Not Applicable	Yes	Yes	Yes	Yes	M/A	N/A	Communication channel Team work	Team work	The way they explained things	N/A	Can perform with assistance	Can perform without assistance	Can perform without assistance	Can perform without assistance	Can perform with assistance	Can perform with assistance	Can perform with assistance	Can perform with assistance	Can perform with assistance	Can perform with assistance	Can perform with assistance	Can perform with assistance	Can perform with assistance	Can perform without assistance	Can perform without assistance	Can perform without assistance	Can perform without assistance	Yes	Yes	Yes	Yes	Yes	Yes	Improper communication	That all patients are not the same	When we first met the chief	When the contact person kept postponing our programs	Yes	Get more contact persons
YES	Class of 2021	Male	Level 600	30	Akorme	Yes	Yes	Yes	Yes	Yes	Yes	Yes	Yes	Yes	Town folk's reception, hospitality and accommodation	Capable Contact person	You can solve any problem once you put your head to it and always try to think outside the box	Thinking outside the box	Organizational skills	She easily gets overwhelmed and take students too seriously, I wish she wouldn't we need her strong and healthy lol	Can perform without assistance	Can perform without assistance	Can perform without assistance	Can perform without assistance	Can perform without assistance	Can perform without assistance	Can perform without assistance	Can perform without assistance	Can perform without assistance	Can perform with assistance	Can perform with assistance	Can perform with assistance	Can perform with assistance	Can perform without assistance	Can perform without assistance	Can perform without assistance	Can perform without assistance	Not sure	Yes	Yes	Yes	Yes	Yes	Iceberg phenomenon	Health promotion is the best form of cure	Outreach at an SHS where we advised them on the benefits of chastity	none	Yes	More of the same
YES	Class of 2023	Male	Level 400	10	Anfoeta	Yes	Yes	Yes	Yes	Yes	Yes	Yes	Yes	Yes	Access of warm water for bathing	An accommodating contact person who attended to our every need without spare	1. Contact persons are crucial. 2. Community entry when done properly can be plenty helpful	Practice of medicine within and beyond the hospital walls	Very considerate and inspiring people.	Nothing in particular	Can perform without assistance	Can perform without assistance	Can perform without assistance	Can perform without assistance	Can perform with assistance	Cannot perform	Can perform with assistance	Can perform with assistance	Can perform with assistance	Can perform without assistance	Can perform without assistance	Can perform without assistance	Can perform without assistance	Can perform with assistance	Can perform with assistance	Can perform with assistance	Can perform with assistance	Not sure	Not sure	Yes	Yes	Yes	Yes	Being narrow-focused	Treatt people not their conditions	Speaking with school children	Trekking for the most part of the day in the heat and being bitten by sandflies	Yes	Early interactions between the facilitators and the community members to enable smooth reception of students
YES	Class of 2023	Female	Level 400	9	Amuzu Deve	Yes	Yes	Yes	Yes	Yes	No	No	Yes	No	Feeding	We were fed by the community	Team work Taking initiative	Team work	They made good preparations for our stay in the community	Lectures were not concise	Can perform with assistance	Can perform with assistance	Can perform with assistance	Can perform with assistance	Can perform without assistance	Can perform with assistance	Can perform without assistance	Can perform without assistance	Cannot Perform	Can perform with assistance	Can perform with assistance	Can perform with assistance	Can perform with assistance	Can perform without assistance	Can perform without assistance	Can perform with assistance	Can perform without assistance	No	Yes	Yes	Yes	Yes	Yes	None	None	We were welcomed into the community	None	Yes	Lectures should be concise and more time should be allocated to the course for better understanding.
YES	Class of 2020	Male	Houseman	10	Ashanti-Kpoeta	Not Sure	Yes	Yes	Yes	Not Sure	No	Not Sure	Yes	Not Sure			The importance of engaging community leaders and conducting focused group discussions				Can perform with assistance	Can perform with assistance	Can perform without assistance	Can perform with assistance	Can perform without assistance	Can perform with assistance	Can perform without assistance	Can perform with assistance	Can perform with assistance	Can perform without assistance	Can perform with assistance	Can perform with assistance	Can perform with assistance	Can perform without assistance	Can perform with assistance	Can perform with assistance	Can perform without assistance	Not sure	Not sure	Yes	Yes	No	Not sure					Yes	More focus should be given to the objectives of SCEP as related to community medicine
YES	Class of 2020	Male	Houseman	14	Adaklu	Yes	Yes	No	Yes	Not Applicable	No	Yes	Yes	Yes			Community entry and engagement	Health promotion	Working with the little resources to ensure that student acquire more knowledge and skills in community medicine	Infrequent visits to the community while students are there.	Can perform without assistance	Can perform without assistance	Can perform without assistance	Can perform with assistance	Can perform without assistance	Can perform with assistance	Can perform without assistance	Can perform without assistance	Can perform without assistance	Can perform without assistance	Can perform without assistance	Can perform without assistance	Can perform without assistance	Can perform without assistance	Can perform without assistance	Can perform without assistance	Can perform without assistance	Yes	Yes	Yes	Yes	Yes	Yes	Willingness to work in the communities Communities readiness to find lasting solutions to their health related problems	Government or NGO should solve problems of communities	The job perceived among community members knowing that we do care about them	Poor accommodation	Yes	The school should liaise with community leaders to provide descent or near descent accommodation for the students. Students should come up with realistic solutions to problems identified at the communities
YES	Class of 2023	Female	Level 400	10	Anfoeta	Yes	Yes	Yes	Yes	Yes	Yes	Yes	Yes	Yes	Whether I'll be able to cope with the environment.. Considering the fact that our predecessors told us about sandflies.... And also whether the community members will accept and cooperate with us	Acceptance of the sandflies because all methods to get rid of them did not work....... Also contrary to what I thought, the members were receptive and welcoming	Community entry the right way, enables your job to be done easily How to design a questionnaire	The designing of the questionnaire will help to collect information about a particular research I'd want to conduct	They were supportive and understanding and helped us gain a better understanding of the course		Can perform without assistance	Can perform with assistance	Can perform without assistance	Can perform without assistance	Can perform without assistance	Can perform with assistance	Can perform without assistance	Can perform without assistance	Can perform with assistance	Can perform with assistance	Can perform with assistance	Can perform with assistance	Can perform with assistance	Can perform with assistance	Can perform with assistance	Can perform with assistance	Can perform without assistance	Not sure	Yes	Yes	Yes	Yes	Yes					Yes
YES	Class of 2023	Female	Level 400	10	Adaklu Torda	Yes	Yes	Yes	Yes	Yes	No	Yes	Yes	Yes	I was worried about the washrooms and Mosquitos	The provision of working materials	It's important to involve the traditional rulers in the community entry process	Preventive medicine is extremely important	They were involving, the taught us well they visited us	They gave us plenty assignments.	Can perform without assistance	Can perform without assistance	Can perform with assistance	Can perform without assistance	Can perform with assistance		Can perform without assistance	Can perform with assistance	Can perform with assistance	Can perform without assistance	Can perform with assistance	Can perform with assistance	Cannot perform	Can perform without assistance	Can perform without assistance	Can perform without assistance	Can perform without assistance	Yes	Yes	Yes	Yes	Yes	No	Being judgemental	It's not all about the consulting room	The durbar	None	Yes	The frequently visited towns should be excluded
YES	Class of 2023	Female	Level 400	10	Tsito	Yes	Yes	Yes	Yes	Yes	Yes	Yes	Yes	Yes	Bad washroom facilities	Manageable washroom facilities	Team work and coordination	Team work is always better than working alone	They were patient and interesting	Nothing	Can perform without assistance	Can perform with assistance	Can perform with assistance	Can perform without assistance	Can perform without assistance	Can perform with assistance	Can perform without assistance	Can perform without assistance	Can perform with assistance	Can perform with assistance	Can perform without assistance	Can perform with assistance	Can perform with assistance	Can perform without assistance	Can perform with assistance	Can perform with assistance	Can perform without assistance	Yes	Yes	Yes	Yes	Yes	Yes	Patience and tolerance	Ghanaians just love herbal medicine	Working together as a team	Lack of time making us late for some meetings	Yes	Living conditions for students
YES	Class of 2023	Female	Level 400	9	ADAKLU-TORDA	Yes	Yes	Yes	Yes	Yes	Yes	Yes	Yes	Yes	ADJUSTING	GROUP MEMBERS AND THE COMMUNITY INHABITANTS’ WELCOMING NATURE	PROPER COMMUNTY ENTRY AND DATA ENTRY	I WOULD BE HAPPY IF MY MEDICAL CAREER WOULD NOT JUST BE A TITLE BUT IMPACT THE COMMUNITY AS I THINK THIS THIS PROGRAM DID	THEY WERE INVOLVING AND HELPED US OUT WITH OUR NEEDS	Nothing	Can perform without assistance	Can perform without assistance	Can perform without assistance	Can perform without assistance	Can perform without assistance	Can perform without assistance	Can perform without assistance	Can perform without assistance	Can perform without assistance	Can perform without assistance	Can perform without assistance	Can perform without assistance	Can perform without assistance	Can perform without assistance	Can perform without assistance	Can perform without assistance	Can perform without assistance	Yes	Yes	Yes	Yes	Yes	Yes	INTEGRATION OF ENVIRONMENTAL FACTORS AND HOW THEY AFFECT HEALTH	NOT ALL PEOPLE HAVE BASIC MEDICAL EDUCATION	BRINGING UP WAYS TO CURB PROBLEMS IN THE COMMUNITY	MOSQUITOES IN OUR PLACE OF STAY	Yes	FURTHER EDUCATION AND PLANNING AHEAD AND FREE DAYS TO PREPARE ADEQUATELY
YES	Class of 2023	Male	Level 400	9	Kodzobi	Yes	Yes	Yes	Yes	Yes	Yes	Yes	Yes	Yes	Weather, insects	Better accommodation	Had a practical understanding of community mobilization Learnt that the community was ever ready to engage in activities that will improve their environment and health but needed a group to initiate that	Any patient presenting at the hospital is coming from a community and so it is important that I understand what happens in that community in my treatment and management of diseases.	They were very proactive and available when called upon	None	Can perform without assistance	Can perform with assistance	Can perform without assistance	Can perform without assistance	Can perform without assistance	Can perform without assistance	Can perform with assistance	Can perform with assistance	Can perform without assistance	Can perform without assistance	Can perform without assistance	Can perform with assistance	Can perform with assistance	Can perform without assistance	Can perform with assistance	Can perform without assistance	Can perform without assistance	Not sure	Yes	Not sure	Yes	Not sure	Yes	Treatment and management options	That not all communities are the same in terms of characteristics and health behaviors	Joined the community with their celebration of Ebliza festival	Some few hostile persons during the questionnaire administration	Yes	More days at the community
YES	Class of 2023	Female	Level 400	9	Adaklu-Kodzobi	Yes	Yes	No	Yes	Not Applicable	Not Sure	Yes	Yes	Yes			Organizing programmes Giving public addresses	I will be able to pqrticipate actively in church health screening programmes	They prepared us well for the SCEP		Can perform with assistance	Can perform with assistance	Can perform with assistance	Can perform with assistance	Can perform with assistance	Can perform without assistance	Can perform without assistance	Can perform with assistance	Can perform with assistance	Can perform without assistance	Can perform without assistance	Can perform with assistance	Cannot perform	Can perform with assistance	Can perform with assistance	Can perform without assistance	Can perform without assistance	Yes	Yes	Yes	Yes	Yes	Yes	Educating both the patient and the family on diseases which are communicable		Being " blessed" and commended by a chief		Yes	Preparations for SCEP should start from week one
YES	Class of 2023	Female	Level 600	10	Anfoeta	Yes	Yes	Yes	Yes	Yes	Yes	No	Yes	Yes	Network, insect bites, accommodation		Teamwork	Working in a team , tolerating others, relegating tasks	Checking up on us and trying their best to make us comfortable		Can perform with assistance	Can perform with assistance	Can perform with assistance	Can perform with assistance	Can perform without assistance	Can perform without assistance	Can perform without assistance	Can perform without assistance	Can perform without assistance	Can perform without assistance	Can perform with assistance	Can perform with assistance	Can perform without assistance	Can perform without assistance	Can perform without assistance	Can perform without assistance	Can perform without assistance	Yes	Yes	Yes	Yes	Yes	Yes	Viewing health from a narrow perspective to seeing it from the larger population and other aspects of health not only disease related	Doctors do more in the hospitals, I learnt that they can even do most beneficial things in the communities	Living in a new community and working with my classmates	No network and insect bites	Yes
YES	Class of 2023	Female	Level 400	9	Amedzofe	Yes	Yes	Yes	Yes	Yes	Yes	Yes	Yes	Yes	I thought it would be difficult staying in a village	The whole engagement exercise,data collection,entry and cleaning exercise was very interesting	1. I learnt how to live with people front different backgrounds which I usually find very difficult 2. I learnt how to enter a community appropriately	I will try to regularly visit communities and help with their problems	They made the very difficult topics very easy to understand ❤️‍🔥	Nothing…absolutely nothing	Can perform with assistance	Can perform without assistance	Can perform with assistance	Can perform without assistance	Can perform without assistance	Can perform without assistance	Can perform without assistance	Can perform without assistance	Can perform without assistance	Can perform with assistance	Can perform without assistance	Can perform with assistance	Can perform with assistance	Can perform without assistance	Can perform with assistance		Can perform without assistance	Not sure	Yes	Yes	Yes	Yes	Yes	Speaking to them unfairly because they return with the same diseases	Some problems are not just from individual patients but as a result of the community they come from	Everything	Nothing	Yes	Our contact persons should be informed of their duties
YES	Class of 2023	Male	Level 400	9	Amedzofe	Yes	Yes	No	Yes	Not Applicable	Not Sure	Yes	Yes	Yes	N/A	N/A	Community mobilization and appropriate community entry	Community engagement	Selflessness	Field facilitator for Amedzofe was reluctant to help	Can perform without assistance	Can perform without assistance	Can perform without assistance	Can perform without assistance	Can perform without assistance	Can perform without assistance	Can perform without assistance	Can perform without assistance	Can perform without assistance	Can perform without assistance	Can perform without assistance	Can perform without assistance	Can perform with assistance	Can perform without assistance	Can perform with assistance	Can perform without assistance	Can perform without assistance	Yes	Yes	Yes	Yes	Yes	Yes	Patients always have a reason and hence the need to listen to them		Meetings with the traditional council to plan activities	Insect bites	Yes	Accomodations in the various villages should be improved
YES	Class of 2023	Female	Level 400	9	Adaklu Tsriefe	Yes	Yes	Yes	Yes	Yes	Yes	Yes	Yes	Yes	Poor network at the community	There was good network at where we were hosted and we also had good accommodation	1. How to do a proper Community entry 2. Practical ways of obtaining a community diagnosis	To carry out research and also help deprived communities to	The were all well vexed about community health so it aroused my interest in community health.	Nothing	Can perform without assistance	Can perform with assistance	Can perform without assistance	Can perform without assistance	Can perform without assistance	Can perform with assistance	Can perform without assistance	Can perform without assistance	Can perform with assistance	Can perform without assistance	Can perform without assistance	Can perform without assistance	Can perform with assistance	Can perform with assistance	Can perform without assistance	Can perform with assistance	Can perform without assistance	Yes	Yes	Yes	Yes	Yes	Yes	To learn to work in a group, to understand patients based on their experiences and culture and to manage them appropriately	As a doctor I should not just treat a patient but also to have in mind the factors that has contributed to their present condition.	The welcoming attitude of the community members towards us, health talk and also the focused group discussion.	None	Yes	Supplement groups with some foodstuff.
YES	Class of 2023	Female	Level 400	8	Adaklu Tsriefe	Yes	Yes	Yes	Yes	Yes	Yes	Yes	Yes	Yes	I was anxious as to how I was going to talk to the people of the community	The people were welcoming	I learnt that you must come to a common diagnosis with the people and also involve them in the intervention	I plan to help with more community health outreach programs and liase with some of my colleagues to visit less privileged communities every year	The were very passionate in teaching us to understand public health and made sure we were all involved	Nothing	Can perform with assistance	Can perform without assistance	Can perform without assistance	Can perform without assistance	Can perform with assistance	Can perform with assistance	Can perform without assistance	Can perform with assistance	Can perform with assistance	Can perform without assistance	Can perform without assistance	Can perform with assistance	Can perform with assistance	Can perform without assistance	Can perform without assistance	Can perform without assistance	Can perform without assistance	Yes	Yes	Yes	Yes	Yes	Yes	Be more patient with patients and ask them more questions about the condition they presented with.	What I think it's the problem of the people might not even be their problem	When I had a talk with the teenage mothers	Falling sick after we returned with Malaria	Yes	Students should be thought how to use Microsoft Excel in first year
YES	Class of 2023	Male	Level 400	9	AMEDZOFE	Yes	Yes	No	Yes	Not Applicable	Yes	No	Yes	Not Sure	None	None	1.The community members have ways of solving their health problems. 2. Proper community entry enables good community Mobilization.	Always involve community members in solving their health issues	They highly motivated about Community Medicine and carrying out research in solving health problems.	Their motivation	Can perform without assistance	Can perform with assistance	Can perform with assistance	Can perform without assistance	Can perform with assistance	Can perform with assistance	Can perform with assistance	Can perform with assistance	Can perform with assistance	Can perform without assistance	Can perform with assistance	Can perform with assistance	Can perform with assistance	Can perform without assistance	Can perform with assistance	Can perform with assistance	Can perform with assistance	Yes	Yes	Yes	Yes	Yes	Yes					Yes	Enjoy time should be allocated instead of the 4 weeks duration.
YES	Class of 2023	Male	Level 400	10	Adaklu-Abuadi	Yes	Yes	No	Yes	Not Applicable	Yes	Yes	Yes	Yes			Teamwork Interactions with people	More public speaking	Very resourceful and always ready to help		Can perform with assistance	Can perform with assistance	Can perform without assistance	Can perform with assistance	Can perform without assistance	Can perform with assistance	Can perform without assistance	Can perform with assistance	Can perform with assistance	Can perform without assistance	Can perform with assistance	Can perform with assistance	Can perform with assistance	Can perform without assistance	Can perform with assistance	Can perform with assistance	Can perform with assistance	Yes	Yes	Yes	Yes	Yes	Yes			Interaction with chief and elders	Insects and mosquitoes	Yes	Provide more comfortable accommodation
YES	Class of 2023	Male	Level 600	8	Akome	Yes	Yes	No	Yes	Yes	No	Yes	No	Yes							Can perform without assistance	Can perform without assistance	Can perform without assistance	Can perform without assistance	Can perform without assistance	Can perform without assistance	Can perform without assistance	Can perform without assistance	Can perform without assistance	Can perform without assistance	Can perform without assistance	Can perform without assistance	Can perform without assistance	Can perform without assistance	Can perform without assistance	Can perform without assistance	Can perform without assistance	No	Yes	Yes	Yes	Yes	Yes	Being more empathetic	Being more collaborative	None	None	Yes	Better training prior to going to the communities
YES	Class of 2023	Male	Level 400	8	Adaklu Tsriefe	Yes	Yes	Not Sure	Yes	Yes	Yes	Yes	Yes	Yes	That the SCEP will not go as planned	The cordial relationship between the chief and us	1. Community Medicine is important 2. There's a need for community engagement when implementing health policies	In my housejob	They were down to earth and encouraged us to learn.		Can perform without assistance	Can perform with assistance	Can perform without assistance	Can perform without assistance	Can perform with assistance	Can perform without assistance	Can perform without assistance	Can perform without assistance	Can perform with assistance	Can perform without assistance	Can perform without assistance	Can perform without assistance	Can perform without assistance	Can perform without assistance	Can perform without assistance	Can perform without assistance	Can perform without assistance	Yes	Yes	Yes	Yes	Yes	Yes	How I engage with my patients and explain medical terms to them				Yes
YES	Class of 2023	Female	Level 400	9	Adaklu sofa	Yes	Yes	Yes	Yes	Yes	Yes	Yes	Yes	Yes	Food Accomodation Security	Our contact persons	Proper community involvement Public speaking	Volunteering	His welcoming nature and his immense help	Nothing in particular	Can perform with assistance	Can perform with assistance	Can perform with assistance	Can perform with assistance	Can perform without assistance	Can perform with assistance	Can perform without assistance	Can perform with assistance	Can perform with assistance	Can perform without assistance	Can perform without assistance	Can perform with assistance	Can perform with assistance	Can perform with assistance	Can perform with assistance	Can perform with assistance	Can perform without assistance	Yes	Yes	Yes	Yes	Yes	Yes	Teamwork	Healthcare from the chps is going a long way to ensure health reaches the most remote places	Interacting with the people	Not preparing properly for our stay	Yes	Communication
YES	Class of 2020	Male	Houseman	8	Anfoeta	Yes	Yes	Yes	Yes	Yes	Yes	Yes	Yes	Yes	What to eat, drink, where to sleep. Meeting unpleasant and unwelcoming people, contracting illnesses.	Th e community members were kind and hospitable. The accommodation was safe.	I learnt about the leadership structure of communities in Ghana. I also learnt about the essence of CHPS compound to these communities.	People the walk into the hospital are from diverse backgrounds and a key element in helping them out involves the ability to understand where they’re from. I’ve also learnt to be more patient and understanding.	Their patience and willingness to attend to our needs.	The uncertainties that were portrayed.	Can perform with assistance	Can perform with assistance	Can perform with assistance	Can perform with assistance	Can perform without assistance	Can perform without assistance	Can perform without assistance	Can perform without assistance	Can perform with assistance	Can perform without assistance	Can perform without assistance	Can perform with assistance	Can perform with assistance	Can perform with assistance	Can perform without assistance	Can perform without assistance	Can perform without assistance	Yes	Yes	Yes	Yes	Yes	Yes	Impatience.	The idea that patients were generally stubborn and uncooperative	It was a great time to bond with my mates, where we had the opportunity to work together as a team.	The insect bites in the community.	Yes	Better planning from staff.
YES	Class of 2023	Male	Level 400	9	Have	Yes	Yes	Yes	Yes	Yes	Yes	Yes	Yes	Yes	Not being properly received Theft	We were assured by the chief and also our firs neighbours treated us so well	What we read in the books about town folks are not far fetched. They're actually happening Entering a community without the chief and elders won't yield any results	That I'll always look to assess my patient from where they're coming from	They gave room for our own ingenuity	Nothing	Can perform with assistance	Can perform without assistance	Can perform with assistance	Can perform without assistance	Can perform without assistance	Can perform without assistance	Can perform with assistance	Can perform without assistance	Can perform with assistance	Can perform without assistance	Can perform without assistance	Can perform without assistance	Can perform with assistance	Can perform with assistance	Can perform with assistance	Can perform without assistance	Can perform without assistance	Yes	Yes	Yes	Yes	Yes	Yes	Seeing patients as the fault of delaying seeking treatment	That not all patients have the means to seek health care so I shouldn't blame them when they report late the	The engagement with the various groups and educating them	The way we were exposed to animal bites	Yes	If SOM gets some NGOs who are ready to support the students initiatives to make them a reality
YES	Class of 2021	Male	Level 600	8	Dzolo Gbogame	Yes	Yes	Yes	Not Sure	Not Sure	Yes	Yes	Yes	Yes	Problems with poor accommodation, water supply as well as feeding	The fact that we were quite a good number; in my mind, I found comfort in our number. I felt like even if we were to suffer, the fact that you wouldn’t be alone in the community was comforting	I learnt how to properly plan an outreach in a community And I learnt how to convince prospective respondents to fill questionnaires	I haven’t made a decision about that yet	I like that most of them have practical examples of what we were likely to face. The lecturers also had a lot of experience in the field…and no just book knowledge	Sometimes, the lecturers acted as though we were supposed to know things that we weren’t taught in class, especially when it came to data analysis. I feel like they were treating us as expert on the matter, rather than beginners	Can perform with assistance	Can perform with assistance	Can perform with assistance	Can perform with assistance	Can perform without assistance	Can perform without assistance	Can perform without assistance	Can perform without assistance	Can perform without assistance	Can perform without assistance	Can perform without assistance	Can perform with assistance	Can perform with assistance	Can perform without assistance	Can perform without assistance	Can perform with assistance	Can perform without assistance	Yes	Yes	Not sure	Yes	Not sure	Yes	I have learnt to be more respectful to clients from rural settings, since I better understand the stress they had probably gone through before reaching the hospital in an urban setting	I have learnt to consider that most patients are coming from settings such as that in the community I was posted in. Having been there myself, I can better empathize with their living conditions, economic state and their health-seeking behaviors	My best experience was getting to talk to the students of the SHS on safe sexual practices and also motivating them to seek to do more with their lives	On the first day, the tank at where we stayed was empty. So whenever it rained, we had to harvest the rainwater and pour into the tank so that we would have water for our needs. After the water finally finished, we had to be going to the health centre to use the borehole	Yes	I think that accommodation and water issues should be satisfactory at whichever community student will be posted to
YES	Class of 2023	Female	Level 400	9	Adaklu-Kodjobi	Yes	Yes	Yes	Yes	Not Sure	Yes	Yes	Yes	Yes							Can perform without assistance	Can perform without assistance	Can perform without assistance	Can perform without assistance	Can perform without assistance	Can perform with assistance	Can perform without assistance	Can perform without assistance	Can perform with assistance	Can perform without assistance	Can perform without assistance	Can perform with assistance	Can perform without assistance	Can perform without assistance	Can perform with assistance	Can perform with assistance	Can perform without assistance	Yes	Yes	Yes	Yes	Yes	Yes			The people were welcoming.		Yes	Effective communication
YES	Class of 2023	Female	Level 400	9	Adaklu-Sofa	Yes	Yes	Yes	Yes	Yes	Yes	Yes	Yes	Yes	Accomodation and Meeting and working with new people	hospitality of the contact person, supervisor and the community as a whole	i learnt that you just can't enter a community and do what you like,you have to pass through the right channels and everything has to be communicated to the community's leaders(chief and elders). And also once you meet with the right people your work becomes way easier.Respect is also a key factor in working in these communities.	I plan to be very humble and also respect all persons i come across.	They are very understanding and also discipline as well.	Their communication with drivers transporting us was a challenge because the drivers were not really willing to co-operate with us. They were not friendly.	Can perform with assistance	Can perform without assistance	Can perform with assistance	Can perform with assistance	Can perform with assistance	Can perform without assistance	Can perform without assistance	Can perform without assistance	Can perform without assistance	Can perform without assistance	Can perform without assistance	Can perform without assistance	Can perform without assistance	Can perform without assistance	Can perform with assistance	Can perform with assistance	Can perform without assistance	Yes	Yes	Yes	Yes	Yes	Yes	I have learnt to be more understanding with patients who have a different views from mine since there aredifferent cultural backgrounds that influence certain behaviours and also respect patient decisions.	I have changed the perception that people from the rural communities are mostly difficult to work it because most are illiterates but they are actually very co-operative.	Going into the community. Meeting the chief and his elders and experiencing their lifestyle was a very nice experience.	When the people didn't turn up for the health screening in their numbers.it was quite disappointing.	Yes	I think there should be financial provisions made to ensure the individual projects we suggest become a reality.
YES	Class of 2023	Female	Level 400	9	Amedzofe	Yes	Yes	Yes	Yes	No	Not Sure	Yes	Yes	Yes	The state of accommodation and the non receptive nature of the people we heard from our senior colleagues	I went with people I know and was familiar with so it was easy and nice living there. It made it easier for a good team work	Good community entry is required to be able to accomplish your task. One needs to prioritize the needs together with the people and the chiefs	I need to know the social background of my patient, listen to his concerns and help clear his doubts about certain conditions.	They were patient, understanding and hardworking.	Nothing	Can perform without assistance	Can perform without assistance	Can perform with assistance	Can perform without assistance	Can perform without assistance	Can perform without assistance	Can perform without assistance	Can perform without assistance	Can perform with assistance	Can perform without assistance	Can perform without assistance	Can perform without assistance	Can perform with assistance	Can perform without assistance	Can perform with assistance	Can perform with assistance	Can perform without assistance	Yes	Yes	Yes	Yes	Yes	Yes	I must not always blame patients, I should listen and understand them. I should not always sit in the consulting room waiting for patients to come, it is important to go into the community to ascertain the health of the people	Not all sick people report to the hospital. Patients are not always to be blame for their bad health seeking behaviors	The opportunity to observe and help at the child welfare clinic.	The fact that we did not have a contact person was a bit of challenge. We had to everything on our own.	Yes	More than one contact persons should be given and these contact persons should be oriented and educated on their responsibilities
YES	Class of 2021	Female	Level 600	7	Dzolo Gbogame	Yes	Yes	Yes	Yes	Yes	Not Sure	Yes	Yes	Not Sure	Food insecurities Accommodation	Accommodation sorted out by school Food provided by us	Team work Perseverance	Team work	Friendly and interactive	Nothing	Can perform without assistance	Can perform without assistance	Can perform without assistance	Can perform without assistance	Can perform without assistance	Can perform with assistance	Can perform without assistance	Can perform with assistance	Can perform with assistance	Can perform without assistance	Can perform with assistance	Can perform without assistance	Can perform with assistance	Can perform without assistance	Can perform without assistance	Can perform without assistance	Can perform without assistance	Yes	Yes	Yes	Yes	Yes	Yes	Impatience	Being alone in it	Health screening	Insect bites	Yes	No suggestions
YES	Class of 2023	Male	Level 400	10	Adaklu-Abuadi	Yes	Yes	No	Yes	Not Applicable	Yes	Yes	Yes	Yes			Teamwork and openness	Teamwork	They were very involving	Delay to provide information	Can perform with assistance	Can perform with assistance	Can perform with assistance	Can perform without assistance	Can perform without assistance	Can perform with assistance	Can perform without assistance	Can perform without assistance	Can perform with assistance	Can perform without assistance	Can perform without assistance	Can perform with assistance	Can perform without assistance	Can perform without assistance	Can perform with assistance	Can perform with assistance	Can perform with assistance	Yes	Not sure	Yes	Not sure	Not sure	Yes	None	None	Teamwork	None	Yes	Solving the no food issue
YES	Class of 2023	Female	Level 400	10	Anfoeta	Yes	Yes	Not Sure	Yes	Not Applicable	No	Yes	Yes	Not Sure	Sandfly bites		Relating with people Team work		Willingness to help		Can perform with assistance	Can perform with assistance	Can perform with assistance	Can perform without assistance	Can perform with assistance	Can perform without assistance	Can perform with assistance	Can perform with assistance	Can perform without assistance	Can perform without assistance	Can perform with assistance	Can perform with assistance	Can perform with assistance	Can perform with assistance	Can perform with assistance	Can perform with assistance	Can perform without assistance	Yes	Yes	Yes	Yes	Yes	Yes	Reasoning together with the patient			Sandfly bites	Yes	Notify the key informants in the community way before time
YES	Class of 2023	Female	Level 400	10	Kodzobi	Yes	Yes	Yes	Yes	Yes	Yes	Yes	Yes	Yes	Anxious about the activities the group will be taking and whether we will enter the community right	The warm reception of the community and the help of the team members	It's important to enter the community well through the appropriate channels to facility SCEP. It's important to identify the problems with the community and not justuse what i see to be a problem	Listening to my patients to know what actually is or are their problems	Their interest in us understanding the concept of SCEP	They not giving us a fornat for data entry before we left	Can perform without assistance	Can perform without assistance	Can perform without assistance	Can perform without assistance	Can perform with assistance	Can perform with assistance	Can perform without assistance	Can perform with assistance	Can perform with assistance	Can perform with assistance	Can perform without assistance	Can perform without assistance	Can perform with assistance	Can perform with assistance	Can perform without assistance	Can perform without assistance	Can perform without assistance	Yes	Yes	Yes	Yes	Not sure	Yes	That when patients present to me, i should consider the places they may be coming from		Speaking with the students at the district assembly jhs school	Being late to a meeting with our contact persons because of oversleeping	Yes	That data entry is taught and the format for the data entry is giveb out before the community entry.
YES	Class of 2023	Male	Level 400	10	Adaklu-Kodzobi	Yes	Yes	Yes	Yes	Yes	Yes	Yes	Yes	Yes	The people may be hostile or insecure about our presence in the community	A great community entry, and how hospitable everyone was	Confidence is key. Preparing for everything is very necessary	To be confident in all that I do, everywhere I go To prepare adequately for every task or event no matter how small	Their patients and care. They came to every meeting and ensured that we were in safe hands in the community		Can perform without assistance	Can perform with assistance	Can perform without assistance	Can perform without assistance	Can perform without assistance	Can perform with assistance	Can perform without assistance	Can perform without assistance	Can perform with assistance	Can perform without assistance	Can perform without assistance	Can perform without assistance	Can perform with assistance	Can perform without assistance	Can perform without assistance	Can perform without assistance	Can perform without assistance	Yes	Yes	Yes	Yes	Yes	Yes	Procrastination and lack of confidence	That patient's care is also affected by where they come from	A health talk at the community durbar	Making mistake while talking to the chief during the community entry	Yes	The should be made to revisit the various after some time.
YES	Class of 2021	Male	Level 600	8	Dzolo Gbogame	Yes	Yes	Yes	Yes	Yes	Yes	Yes	Yes	Yes							Can perform with assistance	Can perform with assistance	Can perform with assistance	Can perform with assistance	Can perform with assistance	Can perform with assistance	Can perform with assistance	Can perform with assistance	Can perform with assistance	Can perform without assistance	Can perform without assistance	Can perform with assistance	Can perform with assistance	Can perform without assistance	Can perform without assistance	Can perform without assistance	Can perform with assistance	No	Yes	Yes	Yes	Yes	Yes					Yes
YES	Class of 2023	Female	Level 400	9	Tsriefe	Yes	Yes	No	Yes	Not Applicable	Yes	Yes	Yes	Yes			1.Importance of a good community entry The need to involve community members in community diagnosis	Building a good rapport	Their consistency	None	Can perform with assistance	Can perform with assistance	Can perform with assistance	Can perform with assistance	Can perform without assistance	Can perform with assistance	Can perform with assistance	Can perform with assistance	Can perform with assistance	Can perform without assistance	Can perform without assistance	Can perform without assistance	Can perform with assistance	Can perform with assistance	Can perform with assistance	Can perform with assistance	Can perform with assistance	Not sure	Yes	Not sure	Not sure	Not sure	Yes			Child Welfare clinic	Questionnaire filling	Yes
YES	Class of 2023	Female	Level 400	10	Tsito	No	Yes	Yes	Yes	Not Sure	Not Sure	Yes	Yes	Not Sure	Worry about accommodation, food and how bad it’ll be; also working with people can be tough and being in a big group made me anxious		Teamwork and adjustment	Openness to new ideas and circumstances	The class was interactive	Too many assignments	Can perform without assistance	Can perform without assistance	Can perform without assistance	Can perform without assistance	Can perform without assistance	Can perform without assistance	Can perform without assistance	Can perform without assistance	Can perform without assistance		Can perform without assistance	Can perform with assistance	Can perform with assistance	Can perform without assistance	Can perform with assistance	Can perform with assistance	Can perform without assistance	Yes	Not sure	Yes	Yes	Yes	Not sure	My perception that some things are common knowledge and that everyone should know this or that	That health is individual, health is in itself holistic and a lot goes into it	Visit to the library and the herbalist		Yes
YES	Class of 2023	Female	Level 400	10	Akome	Yes	Yes	Yes	Yes	Yes	Yes	Yes	Yes	Yes	The people might not be hospitable	Pep talks with seniors, Realisation that the people are hospitable	1. For a successful community engagement, I must identify and bring onboard key stakeholders. 2. Health Information that I believe is common knowledge is not common among the lay population.	I won't assume patients have the common knowledge on what to perform to stay strong or prevent diseases.	I like how they passionately taught the research design process. We made many mistakes, yet they were resilient.	Nothing	Can perform without assistance	Can perform without assistance	Can perform without assistance	Can perform without assistance	Can perform without assistance	Can perform with assistance	Can perform without assistance	Can perform without assistance	Can perform without assistance	Can perform without assistance	Can perform without assistance	Can perform without assistance	Can perform with assistance	Can perform without assistance	Can perform with assistance	Can perform without assistance	Can perform without assistance	Yes	Not sure	Not sure	Not sure	Not sure	Yes			The opportunity to speak to the community at a durbar.	Our contact person was too busy.	Yes	Contact persons should not be one or two people but a group of people.
YES	Class of 2023	Female	Level 400	10	Anfoeta	Yes	Yes	Yes	Yes	Yes	Yes	Yes	Yes	Yes	Wondering how to keep up eating for 10 days without any freezer available and not enough money to buy food everyday, if that option was available.	We were able to keep the stews we took along in our contact person's freezer and she handled our feeding some of the days.	Engaging fully with a community helps the health worker know their peculiar problems and help solve them. Also, a group of people willing to change can achieve anything.	I must not just sit in my consulting room and see cases. If I notice certain patterns, I must investigate further and help solve the root cause of the problem.	They were helpful and always willing to answer all our questions.	Nothing	Can perform with assistance	Can perform without assistance	Can perform without assistance	Can perform without assistance	Can perform without assistance	Can perform without assistance	Can perform without assistance	Can perform with assistance	Can perform without assistance	Can perform without assistance	Can perform without assistance	Can perform with assistance	Can perform with assistance	Can perform without assistance	Can perform without assistance	Can perform with assistance	Can perform without assistance	Not sure	Not sure	Yes	Yes	Yes	Yes	Sometimes, the people are ignorant of the part they play in the spread of diseases and must be educated	Health care goes beyond what is done within the walls of the hospital.	The people were receptive and cooperative. Our contact person was also very lovely and kind.	Sand fly bites	Yes	A solution to repelling sand flies then all will be just fine
YES	Class of 2023	Male	Level 400	10	Abuadi	Yes	Yes	Yes	Not Sure	Not Sure	Yes	Yes	Yes	Yes			Proper community entry helps in mobilizing the community members for any activity one wants to undertake; A community diagnosis is what is prioritized first by the members of the community	Most conditions we find in our consulting rooms usually start at the community level.	They were kind to us		Can perform with assistance	Can perform with assistance	Can perform with assistance	Can perform without assistance	Can perform without assistance	Can perform without assistance	Can perform with assistance	Can perform with assistance	Can perform with assistance	Can perform without assistance	Can perform without assistance	Can perform with assistance	Can perform with assistance	Can perform without assistance	Can perform with assistance	Can perform without assistance	Can perform without assistance	Not sure	Yes	Yes	Yes	Yes	Yes			A hand washing exercise conducted at the Primary	Transact walk	Yes	Groupings for posting should be done by the lecturers
YES	Class of 2020	Male	Houseman	14	Tsito	Yes	Yes	No	Yes	Not Applicable	No	Yes	Yes	Yes			Socialization community education and sensitization	Client education is paramount in caregiving to avoid recurrence	Enthusiasm towards making the program successful	Inadequate preparation of students prior to SCEPS and making clear the intentions and objectives .	Can perform with assistance	Can perform without assistance	Can perform without assistance	Can perform with assistance	Can perform with assistance	Can perform with assistance	Can perform with assistance	Can perform without assistance	Can perform with assistance	Can perform with assistance	Can perform with assistance	Can perform without assistance	Can perform with assistance	Can perform without assistance	Can perform without assistance	Can perform with assistance	Can perform without assistance	No	Not sure	Yes	Yes	Yes	Yes	The need to consider social implication on patients Health	The job is about people not money	Radio talks and undertaking the project work	Lack of feeding and unavailability of food especially since some of us could not cook poor means of transport undertaking projects	Yes	Proper planning , teaching students the objectives and how to execute project works Also basic necessities needed must be ensured that are accessible if need be employ someone to help students procure them .
YES	Class of 2023	Male	Level 400	9	Anfoeta	Yes	Yes	No	Yes	Not Applicable	Yes	Yes	Yes	Not Sure			Using the right channels in the community make work easier.	The iceberg phenomenon. Keeping in mind that the conditions that come to the hospitals are nothing compared to what are in the community	Their punctuality and energy to teach		Can perform without assistance	Can perform without assistance	Can perform without assistance	Can perform without assistance	Can perform without assistance	Can perform without assistance	Can perform with assistance	Can perform with assistance	Can perform with assistance	Can perform without assistance	Can perform without assistance	Can perform with assistance	Can perform with assistance	Can perform with assistance	Can perform with assistance	Can perform with assistance	Can perform without assistance	No	No	No	No	No	Not sure			The good and welcoming reception of the people of the community	The experience with the sandflies	Yes	Extending the number of days in the community
YES	Class of 2023	Female	Level 400	9	Adaklu Sofa	Yes	Yes	No	Yes	Not Applicable	Yes	Not Sure	Yes	Yes	No anxieties	Not applicable	Teamwork and importance of good community entry	I plan to apply all that I've learnt in my medical career	They are organized	I don't have anything I don't like	Can perform with assistance	Can perform without assistance	Can perform with assistance	Can perform without assistance	Can perform without assistance	Can perform without assistance	Can perform with assistance	Can perform with assistance	Can perform with assistance	Can perform without assistance	Can perform with assistance	Can perform with assistance	Can perform with assistance	Can perform without assistance	Can perform with assistance	Can perform with assistance	Can perform without assistance	Yes	Yes	Yes	Yes	Yes	Yes	Hiding behind others	Seeing patients only as individuals without considering the fact that they are a part of a bigger community.	None	None	Yes	Providing students with some foodstuffs
YES	Class of 2023	Male	Level 400	9	Amuzudeve	Yes	Yes	No	Yes	Not Applicable	Yes	Yes	Yes	Yes			1. Conflict in a society affect health-seeking behaviour and development 2. Although Zero malaria campaign has been initiated malaria is still prevalent in my community	1. Educating the community on risk factors associated with certain diseases can reduce it's prevalence. 2. Understanding conflict in the society before initiating any community activity like health screenings is essential.	1. How to enter a community and relate with them 2. How lectureers made the programme engaging	We were rushed through data analysis due to lack of time	Can perform without assistance	Can perform without assistance	Can perform without assistance	Can perform without assistance	Can perform without assistance	Can perform without assistance	Can perform without assistance	Can perform without assistance	Can perform without assistance	Can perform without assistance	Can perform without assistance	Can perform without assistance	Can perform without assistance	Can perform without assistance	Can perform without assistance	Can perform without assistance	Can perform without assistance	Yes	Yes	Yes	Yes	Yes	Yes	Thinking all patients know they have to perform health screening regularly	Being a doctor extends beyond the health facility	Weaving kente and visiting bee farm		Yes	Increasing engagement time with community
YES	Class of 2023	Male	Level 400	10	Tsito	Yes	Yes	Yes	Yes	Yes	Yes	Yes	Yes	Yes	As the team leader, I was afraid standing to talk on behalf of the group initially	Time was one factor. With time I settled in	I learnt how to enter a community appropriately, I learnt how to mobilize a community		They were easily approachable		Can perform without assistance	Can perform without assistance	Can perform without assistance	Can perform without assistance	Can perform without assistance	Can perform without assistance	Can perform without assistance	Can perform without assistance	Can perform without assistance	Can perform without assistance	Can perform without assistance	Can perform without assistance	Can perform without assistance	Can perform without assistance	Can perform without assistance	Can perform without assistance	Can perform without assistance	Yes	Yes	Yes	Yes	Yes	Yes	I have learnt to probe my patient more on their social history	Initially I thought all what the patient tells you is all there is to the problem but no, you need to delve deeper	Liasing with zoom lion temporarily to get an 8 month old refuse bin filled with refuse	The stress of each day	Yes	At least a small amount of money for transportation should be given to each group leader because we end up using all our money
YES	Class of 2023	Male	Level 400	9	Tsito	Yes	Yes	Yes	Yes	Yes	Yes	Yes	Yes	Yes	Feeding	The town is quite developed so the problem was solved	People have different beliefs about health systems Communication is key in healthcare	I will take the beliefs of people into mind when treating conditions and use those beliefs to educate them	Polite people who were calm and accommodative. They are also very friendly It made us settle in and enjoy the course more	N/A	Can perform with assistance	Can perform without assistance	Can perform with assistance	Can perform without assistance	Can perform without assistance	Can perform without assistance	Can perform without assistance	Can perform with assistance	Can perform with assistance	Can perform without assistance	Can perform without assistance	Can perform without assistance	Can perform without assistance	Can perform without assistance	Can perform without assistance	Can perform with assistance	Can perform without assistance	Not sure	Yes	Yes	Yes	Yes	Yes	Communication with patients because they have different beliefs	People have different beliefs so you have to work with those beliefs to achieve a result	Developing cordial relationships with some our our course mates.	Slight misunderstanding during individual in depth discussion	Yes	There should be more feedbacks and communication with the communities after the programme to encourage community interest
YES	Class of 2023	Male	Level 400	10	Tsito	Yes	Yes	Yes	Yes	Yes	Yes	Yes	Yes	Yes	The anxiety that members of the community would not receive me warm heartedly	After the chief assured me that we should feel at home and that we should not be worried because we are in a safe place	Teamwork and how to speak in public	Practicing teamwork	I like the way the lecturers were ever ready to welcome our ideas and involved us in whatever we did in class and outside class	Nothing really	Can perform without assistance	Can perform with assistance	Can perform with assistance	Can perform with assistance	Can perform without assistance	Can perform without assistance	Can perform without assistance	Can perform without assistance	Can perform without assistance	Can perform without assistance	Can perform without assistance	Can perform with assistance	Can perform without assistance	Can perform without assistance	Can perform with assistance	Can perform with assistance	Can perform with assistance	Yes	No	No	Yes	No	Yes	Haven't learned any yet	My perception about patients/medical career has not changed	The health talk I gave at the Awudome shs	Can't think of any	Yes	Provide little funds for our upkeep in the community
YES	Class of 2023	Male	Level 400	9	Adaklu Kodzobi	Yes	Yes	Yes	Yes	Yes	Yes	Yes	Yes	Yes	Not sure of how we will be received	The hospitability of the people	The importance of proper community entry and teamwork	Establishing a good rapport is vital in dealing with patients. Also, teamwork in health care is the best.	Their mentorship		Can perform without assistance	Can perform without assistance	Can perform without assistance	Can perform without assistance	Can perform without assistance	Can perform without assistance	Can perform without assistance	Can perform without assistance	Can perform with assistance	Can perform without assistance	Can perform without assistance	Can perform without assistance	Can perform with assistance	Can perform without assistance	Can perform with assistance	Can perform without assistance	Can perform without assistance	Yes	Yes	Yes	Yes	Yes	Yes	Not working with team members	That I need my own expertise	The opportunity to implement health strategies to circumvent the major health challenges plaguing the people	Language barrier	Yes	Opportunity to go back to implement health solutions we developed
YES	Class of 2023	Male	Level 400	28	Akome	Yes	Yes	Yes	Yes	Not Sure	Yes	Yes	Yes	Yes	Insects, clean water for bathing and cooking, place of convenience		Teamwork and mobilization		They explained key concepts to the best of my understanding	Not giving enough breaks during lectures	Can perform with assistance	Can perform without assistance	Can perform without assistance	Can perform without assistance	Can perform without assistance	Can perform without assistance	Can perform with assistance	Can perform without assistance	Can perform with assistance	Can perform without assistance	Can perform without assistance	Can perform with assistance	Can perform with assistance	Can perform without assistance		Can perform without assistance	Can perform without assistance	Yes	Yes	Yes	Yes	Yes	Yes	Effective communication				Yes
YES	Class of 2023	Male	Level 400	9	ADAKLU-HAVE	Yes	Yes	Yes	No	No	No	No	Yes	No	The sense of getting ill due to new environment coupled with harsh living and unaccessible water and good food.	The sense of at least having group members to talk to and share my worries with.	1. I must be ready to go on to every field I'm posted to. 2. The act of teamwork is one hallmark that's needs in pursuing medicine.	To always work with a team, as this takes us far and reach our set goals.	They were ready to hear us out on our various challenges we faced.	Nothing.	Can perform without assistance	Can perform without assistance	Can perform without assistance	Can perform without assistance	Can perform without assistance	Can perform without assistance	Can perform without assistance	Can perform without assistance	Can perform without assistance	Can perform without assistance	Can perform without assistance	Can perform without assistance	Can perform without assistance	Can perform without assistance	Can perform without assistance	Can perform without assistance	Can perform without assistance	Yes	Yes	Yes	Yes	Yes	Yes	my individualistic nature.	that medicine is all about performing better at the hospital setting.	Give out a guidance talk to the J.H.S students.	Having to struggle with the Ewe language, due to language barrier.	Not sure	Adequate monitoring and checking in on students from time to time.
YES	Class of 2023	Male	Level 400	10	Adaklu-Torda	Yes	Yes	No	Yes	Not Applicable	Yes	Yes	Yes	Yes			Importance of good community entry	Iceberg phenomenon			Can perform with assistance	Can perform with assistance	Can perform without assistance	Can perform without assistance	Can perform without assistance	Can perform with assistance	Can perform without assistance	Can perform without assistance	Can perform with assistance	Can perform without assistance	Can perform with assistance		Can perform with assistance	Can perform without assistance	Can perform without assistance	Can perform with assistance	Can perform with assistance	Yes	Yes	Yes	Yes	Yes	Yes	Tolerance	Hospital and tertiary prevention as the key to dealing with illness		Insects at the community	Yes
YES	Class of 2023	Male	Level 400	10	Torda	Yes	Yes	Not Sure	Yes	Not Applicable	Yes	Yes	Yes	Yes	Not applicable	Not applicable	Team work and effective communication	Active listening as part of effective communication	They are welcoming	Not applicable	Can perform without assistance	Can perform without assistance	Can perform without assistance	Can perform without assistance	Can perform without assistance	Can perform without assistance	Can perform without assistance	Can perform without assistance	Can perform without assistance	Can perform without assistance	Can perform without assistance	Can perform without assistance	Can perform with assistance	Can perform without assistance	Can perform without assistance	Can perform without assistance	Can perform without assistance	Yes	Yes	Yes	Yes	Yes	Yes	Non judgemental listening	More work can be done in the community	Community durbar	Insect bites	Yes	Better residences should be procured
YES	Class of 2023	Male	Level 400	10	Tsito	Yes	Yes	No	Yes	Not Applicable	Not Sure	Yes	Yes	Yes	NA	NA	1. The importance of community medicine and public health 2. The importance of proper community entry	Make use of community medicine in my future career	Always available	NA	Can perform without assistance	Can perform without assistance	Can perform without assistance	Can perform without assistance	Can perform without assistance	Can perform without assistance	Can perform without assistance	Can perform without assistance	Can perform without assistance	Can perform without assistance	Can perform without assistance	Can perform with assistance	Can perform with assistance	Can perform without assistance	Can perform without assistance	Can perform without assistance	Can perform without assistance	Not sure	Yes	Yes	Yes	Yes	Yes	Interested in knowing where my patient is from and not just about diagnosing and treating	Not all about the consulting room	Health Talk at Awudome School and Health Screening	Poor distribution of student in the community making it difficult for evening meeting to discuss relevant matters	Yes	Acquisition of one home for all students in the group
YES	Class of 2020	Male	Houseman	14	Tsito	Yes	Yes	Yes	Yes	Yes	Not Sure	No	Yes	Yes	The accommodation, food choice, finishing our project within time	The people provide good accommodation, was able to get my food choice, we were supported by the community to undertake our project easily	Community entry Community profiling and Data collection	Surgery	They were helpful even though few in number	Cancelling of lectures which couldn’t allow us finish all topics	Can perform without assistance	Can perform without assistance	Can perform without assistance	Can perform without assistance	Can perform without assistance	Can perform with assistance	Can perform without assistance	Can perform without assistance	Can perform without assistance	Can perform without assistance	Can perform without assistance	Can perform without assistance	Can perform without assistance	Can perform without assistance	Can perform without assistance	Can perform without assistance	Can perform without assistance	Yes	Yes	Yes	Yes	Yes	Yes	Attitude of reading article to improve patient care and also help in my understanding of statistical knowledge in research	To always let them know about preventive methods/activities about their condition	Community mapping	None	Yes	To employ other staffs
YES	Class of 2023	Female	Level 400	10	Tsito	Yes	Yes	Yes	Yes	Yes	No	Yes	Yes	Yes							Can perform without assistance	Can perform with assistance	Can perform without assistance	Can perform without assistance	Can perform with assistance	Can perform with assistance	Can perform without assistance	Can perform without assistance	Can perform with assistance	Can perform without assistance	Can perform with assistance	Can perform with assistance	Can perform with assistance	Can perform with assistance	Can perform with assistance	Can perform without assistance	Can perform without assistance	Yes	Yes	Yes	Yes	Yes	Yes			Everything went on as planned	Food supply	Yes
YES	Class of 2022	Male	Level 500	9	Amuzudeve	Yes	Yes	No	Yes	Not Applicable	Not Sure	Yes	Yes	Yes	None	None	Knowing my patient and root causes of health problems	Effectively take a good history of patients	Approachable ,and lovely	None	Can perform with assistance	Can perform without assistance	Can perform without assistance	Can perform without assistance	Can perform without assistance	Can perform without assistance	Can perform without assistance	Can perform without assistance	Can perform without assistance	Can perform with assistance	Can perform with assistance	Can perform without assistance	Can perform without assistance	Can perform with assistance	Can perform with assistance	Can perform without assistance	Can perform without assistance	Yes	Yes	Yes	Yes	Yes	Yes	None	None	Meeting the community members	None	Yes	Nothing
YES	Class of 2023	Male	Level 400	10	Akome	Yes	Yes	No	No	Not Applicable	No	Yes	Yes	Yes	None	None	Working in a team Interactive approach of education is very effective	I would interact with the patients more often than make assumptions	They were interactive	The facilitators did not have a thorough of the places the students were supposed to stay	Can perform with assistance	Can perform without assistance	Can perform without assistance	Can perform without assistance	Can perform without assistance	Can perform without assistance	Can perform without assistance	Can perform with assistance	Can perform without assistance	Can perform without assistance	Can perform without assistance	Can perform with assistance	Can perform without assistance	Can perform without assistance	Can perform without assistance	Can perform without assistance	Can perform without assistance	Yes	Yes	Yes	Yes	Yes	Yes	I made assumptions a lot	A one time talk will not undo habits	Being able to identify their problems and finding solutions	Poor accommodation	Yes	Community entry should be done properly and accommodation should be inspected
YES	Class of 2023	Male	Level 400	9	Kodzobi	Yes	Yes	Yes	Yes	Yes	Yes	Yes	Yes	Yes	Fear of public speaking	Exposure. By doing it over and over. I became used to it	Leadership is not about religion. How to enter a community to embark on a project		Interactive	Nothing	Can perform with assistance	Can perform with assistance	Can perform with assistance	Can perform without assistance	Can perform with assistance	Can perform without assistance	Can perform with assistance	Can perform with assistance	Can perform with assistance	Can perform with assistance	Can perform without assistance	Can perform with assistance	Cannot perform	Can perform without assistance	Can perform with assistance	Can perform without assistance	Can perform with assistance	Yes	Yes	Yes	Yes	Yes	Yes	How to work as a team	Patients have reasons for doing what they do		Stressful	Yes	Everything was good
YES	Class of 2022	Male	Level 500	9	Anfoeta	Yes	Yes	Yes	Yes	Yes	Yes	Yes	Yes	Yes	Possible hostility from community members	Warm reception and cooperation from community members	Community health is better appreciated through Community integration and interaction	Open mindedness in my clinical practice especially to possible factors in the community that influence health			Can perform without assistance	Can perform without assistance	Can perform without assistance	Can perform without assistance	Can perform without assistance	Can perform without assistance	Can perform without assistance	Can perform without assistance	Can perform without assistance	Can perform without assistance	Can perform without assistance	Can perform without assistance	Can perform without assistance	Can perform without assistance	Can perform without assistance	Can perform without assistance	Can perform without assistance	Yes	Yes	Yes	Yes	Yes	Yes		Patients live in communities which significantly affect their health	Mobilising the youth of the community to undertake a thorough clean up exercise	Sandfly bites	Yes	Extend the number of days to probably 14days
YES	Class of 2022	Male	Level 500	8	9	Yes	Yes	No	Yes	Yes	Yes	Yes	Yes	Yes							Can perform without assistance	Can perform without assistance	Can perform with assistance	Can perform without assistance	Can perform without assistance	Can perform with assistance	Can perform without assistance	Can perform without assistance	Can perform with assistance	Can perform with assistance	Can perform without assistance	Can perform with assistance	Can perform with assistance	Can perform without assistance	Can perform without assistance	Can perform without assistance	Can perform without assistance	No	Yes	Yes	Yes	Yes	Yes	To be more patient and understanding	That the patients belong to communities which if much attention isn't given to, will greatly influence their health	Working at the AKOME water treatment plant	Problems with water and heat in the rooms	Yes
YES	Class of 2022	Male	Level 500	7	Anfoeta	Yes	Yes	No	Yes	Yes	No	Yes	Yes	Yes			1. I learnt about the various community immunisation schedules 2. I learnt about community waste disposal systems	The community immunisation schedules			Can perform without assistance	Can perform without assistance	Can perform without assistance	Can perform without assistance	Can perform without assistance	Can perform without assistance	Can perform without assistance	Can perform without assistance	Can perform without assistance	Can perform without assistance	Can perform without assistance	Can perform without assistance	Can perform without assistance	Can perform without assistance	Can perform without assistance	Can perform without assistance	Can perform without assistance	Yes	Yes	Yes	Yes	Yes	Yes	The understanding that not all patients are affluent and can afford prescribed medications		The community health screening and thr health education at the junior high school	There were a lot of sandfly around	Yes	Facilitators should pre inform chiefs and community leaders prior to our arrival. We had a situation at Anfoeta where the Chief expressed dissatisfaction in this regard
YES	Class of 2022	Male	Level 500	7	Tsito	Yes	Yes	Yes	Yes	Yes	Yes	Yes	Yes	Yes	1. A lack of adequate accommodation. 2. Difficulties in obtaining information from community members. 3. A fear that the community would lack the various amenities i am used to having.	1.The response from the community members in aiding us go about our activities.	1. To be more than a consulting room doctor. 2. It broadened my mind to the fact that theory and practice are two completely different things.	I intend to make a mark in whatever community i am posted to.	Their openness and their availability.	There was nothing to not like	Can perform with assistance	Can perform with assistance	Can perform with assistance	Can perform with assistance	Can perform without assistance	Can perform with assistance	Can perform with assistance	Can perform with assistance	Can perform with assistance	Can perform with assistance	Can perform with assistance	Can perform with assistance	Can perform with assistance	Can perform with assistance	Can perform with assistance	Can perform with assistance	Can perform with assistance	Not sure	Yes	Yes	Yes	Yes	Not sure		We are all products of our upbringing and our environments.	Hiking the tsito mountain with my group members	A blackout during our stay	Yes
YES	Class of 2022	Male	Level 500	9	Abuadi	Yes	Yes	No	Yes	Not Applicable	Not Sure	Yes	Yes	Not Sure	None	None	Community organization and how how health posts function	Preventive medicine starts from the communities and not the hospital alone	They were in contact with us and visited us during the stay	None	Can perform with assistance	Can perform without assistance	Can perform with assistance	Can perform without assistance	Can perform with assistance	Can perform without assistance	Can perform without assistance	Can perform with assistance	Can perform with assistance	Can perform without assistance	Can perform without assistance	Can perform without assistance	Can perform with assistance	Can perform without assistance	Can perform with assistance	Can perform with assistance	Can perform without assistance	Not sure	Yes	Yes	Yes	Yes	Not sure	Not sure	Not sure	Getting to know the people and the problems they face.	The toilet facilities weren't so comfortable	Yes	The bosuing unit in my place wasn't so good. Maybe that should be checked.
YES	Class of 2022	Female	Level 500	9	Dzolo Gbogame	Yes	No	No	No	No	No	Yes	Yes	Not Sure	Safely , assess to good food and water	The session we had with our predecessors	Community service , learning to work together as a team	Teamwork	Their patience	They weren’t constantly keeping in touch	Can perform with assistance	Can perform with assistance	Can perform with assistance	Can perform with assistance	Can perform without assistance	Can perform without assistance	Can perform without assistance	Can perform without assistance	Can perform without assistance	Can perform without assistance	Can perform without assistance	Can perform without assistance	Can perform with assistance	Can perform without assistance	Can perform without assistance	Can perform without assistance	Can perform without assistance	Yes	Yes	Yes	Yes	Yes	Yes	Understanding the financial constraints of some patients	Medicine goes beyond the hospital, community involvement is key	Touring the community with coleagues	Sandfly bites , water shortage	Yes	Adequate planning , and preparation of students .
YES	Class of 2022	Female	Level 500	7	Have	Yes	Yes	Not Sure	Yes	Yes	Yes	Not Sure	Yes	Yes	I wasn’t sure what to expect in terms of accommodation, feeding and the receptiveness of the people	The accommodation was fine and the people were very welcoming	1. I learnt not to take things for granted as the people over there had issues with water which I have barely had any issues with growing up		They were very willing to help us learn and were available anytime we called on them	I liked everything about them	Can perform with assistance	Can perform with assistance	Can perform with assistance	Can perform with assistance	Can perform with assistance	Can perform with assistance	Can perform without assistance	Can perform without assistance	Can perform with assistance	Can perform with assistance	Can perform without assistance	Can perform with assistance	Can perform with assistance	Can perform with assistance	Can perform with assistance	Can perform with assistance	Can perform with assistance	Not sure	Not sure	No	No	No	Not sure			The health screening we conducted	Being bitten by sandflies	Yes
YES	Class of 2022	Male	Level 500	9	AKOME	Yes	Yes	No	Yes	Not Applicable	Yes	Yes	Yes	Yes			1. That health needs to be targeted from the grassroots 2. It helped me yo appreciate patients when they arrive in tye consulting rooms	Appreciate patients when they come or medical help without judging them	Patience and ever ready to listen		Can perform without assistance	Can perform without assistance	Can perform without assistance	Can perform without assistance	Can perform without assistance	Can perform without assistance	Can perform without assistance	Can perform without assistance	Can perform without assistance	Can perform without assistance	Can perform without assistance	Can perform with assistance	Can perform with assistance	Can perform without assistance	Can perform without assistance	Can perform with assistance	Can perform without assistance	Yes	Yes	Yes	Yes	Yes	Yes			Cleaning of the water treatment center	Insect bites	Yes
YES	Class of 2022	Female	Level 500	7	Amuzudeve	Yes	Yes	Yes	Yes	Yes	Yes	Not Sure	Yes	Yes	If I was going to be fine in terms of health and safety	The people….They were so welcoming and hospitable	Having empathy for people Understanding that being a medical doctor is not only staying on the ward and in the consulting room. It goes beyond that	Empathy	They were very patient and understanding	Nothing	Can perform with assistance	Can perform with assistance	Can perform with assistance	Can perform with assistance	Can perform with assistance	Can perform with assistance	Can perform with assistance	Can perform with assistance	Can perform with assistance	Can perform with assistance	Can perform with assistance	Can perform with assistance	Can perform with assistance	Can perform without assistance	Can perform with assistance	Can perform with assistance	Can perform without assistance	Yes	Yes	Yes	Yes	Yes	Not sure	Not understanding why patients do the things they do sometimes	Medical career is not only about staying on the wards and in the hospital….it also involves going into the communities, blending in with the pediatrics and providing them with adequate education to better their attitude towards health related issues.	The people were so welcoming and loving	Heat in the room and mosquitoes	Yes	I think the anxieties of students before entering the communities should addressed
YES	Class of 2022	Female	Level 500	8	Anfoeta	Yes	Yes	Yes	No	No	Yes	No	Yes	No	Place of residence and food	No factors	How to interact with the natives of the town How to organize and conduct a survey	I would know how to explain disease conditions and educate the them on good health practices	They are easy to approach	There was nothing I disliked	Can perform without assistance	Can perform without assistance	Can perform with assistance	Can perform with assistance	Can perform with assistance	Can perform without assistance	Can perform without assistance	Can perform without assistance	Can perform without assistance	Can perform without assistance	Can perform without assistance	Can perform with assistance	Can perform with assistance	Can perform with assistance	Can perform with assistance	Can perform without assistance	Can perform without assistance	Yes	No	No	No	No	Yes	None	None	Visiting a waterfall	The sandfly bites	Yes	Provide better accommodation
YES	Class of 2022	Male	Level 500	9	Akome	Yes	Yes	Yes	Yes	Yes	Yes	Yes	Yes	Yes	Worried about the questionnaire administration since I could communicate in the local dialect	The hospitality and the warm reception ,realized even though there was a language the indigenes were willing to help	How to do proper community entry and working in groups with the community to solving a problem	To always work as a team ,and also respect the wishes of patients ,and to help guide them make decisions in relation to their health.	They were really engaging ,and made things really clear to understand.They taught from a practical base ,and it was really inciteful.	I didn't have anything I dnt like about the lecturers or facilitators	Can perform without assistance	Can perform without assistance	Can perform without assistance	Can perform without assistance	Can perform without assistance	Can perform without assistance	Can perform without assistance	Can perform without assistance	Can perform with assistance	Can perform with assistance	Can perform without assistance	Can perform without assistance	Can perform with assistance	Can perform without assistance	Can perform without assistance	Can perform without assistance	Can perform without assistance	Yes	Yes	Yes	Yes	Yes	Yes			The community engagement	Sandfly bite	Yes
YES	Class of 2022	Male	Level 500	8	Tsito	Yes	Yes	Yes	Yes	Yes	Yes	Yes	Yes	Yes	Difficulty finding food to buy	The people were hospitable	The customs and traditions of the people How to mobilize a community for a common purpose	Good communication	The clarity and simplicity of the lectures. Lectures were informing and fun	Nothing	Can perform with assistance	Can perform without assistance	Can perform without assistance	Can perform without assistance	Can perform without assistance	Can perform with assistance	Can perform without assistance	Can perform without assistance	Can perform without assistance	Can perform without assistance	Can perform without assistance	Can perform without assistance	Can perform without assistance	Can perform without assistance	Can perform without assistance	Can perform without assistance	Can perform without assistance	Yes	Yes	Yes	Yes	Yes	Yes	Listening to the plight of patients	Practising Medicine is only in the consulting room	The attendance and participation of community members	None	Yes	I think it's okay
YES	Class of 2022	Male	Level 500	6	Have	No	No	Yes	Yes	No	No	Yes	Yes	Yes	None	None	Method used in community introduction	None	None	None	Can perform with assistance	Can perform without assistance	Can perform without assistance	Can perform with assistance	Can perform with assistance	Can perform with assistance	Can perform with assistance	Can perform with assistance	Can perform without assistance	Can perform with assistance	Can perform with assistance	Can perform with assistance	Can perform with assistance	Can perform without assistance	Can perform with assistance	Can perform without assistance	Can perform without assistance	No	Yes	Yes	No	Yes	Yes	None	Method of interactions	Interacting		Yes	It should be more flexible
YES	Class of 2022	Female	Level 500	10	Dzolo Gbogame	Yes	Yes	Yes	No	Yes	Yes	Not Sure	Yes	Yes	Absence of electricity and a deplorable place of a	There was electricity on arrival and a good place of abode	Team work and community engagement	To engage more with members of a community when I’m posted there to promote health	Lecturers are so patient and organized	Nothing	Can perform with assistance	Can perform with assistance	Can perform with assistance	Can perform with assistance	Can perform with assistance	Can perform with assistance	Can perform without assistance	Can perform without assistance	Can perform without assistance	Can perform with assistance	Can perform with assistance	Can perform with assistance	Can perform with assistance	Can perform without assistance	Can perform with assistance	Can perform without assistance	Can perform without assistance	Yes	Yes	Yes	Yes	Yes	Yes	Assuming that patient would not welcome health workers in their homes	That diseases can be prevented through education and community engagement	Talking to pupils of the basic school about mentrual hygiene	Poor toilet facility	Yes	More time be allocated to teach students about what to do and expect at the community
YES	Class of 2022	Female	Level 500	8	Amedzofe	Yes	Yes	No	No	Yes	Yes	Yes	Yes	Yes	None	Hospitality of the people	How to conduct a survey and to communicate well with the people	How to explain things and establish rapport	They are very receptive and patient	Nothing	Can perform with assistance	Can perform without assistance	Can perform with assistance	Can perform with assistance	Can perform without assistance	Can perform without assistance	Can perform without assistance	Can perform without assistance	Can perform without assistance	Can perform without assistance	Can perform without assistance	Can perform without assistance	Can perform with assistance	Can perform without assistance	Can perform without assistance	Can perform without assistance	Can perform without assistance	Yes	Yes	Yes	Yes	No	Yes	Being more understanding	Health issues are not only tackled in the consulting room	Educating the community	Sandflies	Yes	Accommodation
YES	Class of 2022	Female	Level 500	7	Tsito	Yes	No	Yes	Yes	Yes	Yes	Not Sure	Yes	Yes	Food, water, accommodation, beliefs of the inhabitants and their reception	My host was really nice	Community entry and team work	Team work	Dr Gifty's visit	Nothing so far	Can perform with assistance	Can perform with assistance	Can perform with assistance	Can perform with assistance	Can perform with assistance	Can perform with assistance	Can perform with assistance	Can perform with assistance	Can perform with assistance	Can perform with assistance	Can perform with assistance	Can perform with assistance	Can perform with assistance	Can perform with assistance	Can perform with assistance	Can perform with assistance	Can perform without assistance	Not sure	Yes	Yes	Yes	Yes	Yes	Empathy	We are all not equal	Food and knowing a new place	Nothing so far	Yes	If we can all be accommodated at one place.. The different accommodations make it difficult for team work sometimes
YES	Class of 2022	Male	Level 500	9	Adaklu Tsrefe	Yes	Yes	Yes	Yes	Yes	Yes	Yes	Yes	Yes	Accommodation, Food, water, toilet facility	I felt comfortable once I entered the house were supposed to live in. It was beyond what I expected. And it felt like home	How privileged I'm to be living in a city, learnt what it meant to live in a rural area	To advise individuals about the importance of making their water safe for drinking and also the need to keep their environment safe	Their commitment and passion for the job	Nothing	Can perform without assistance	Can perform without assistance	Can perform without assistance	Can perform with assistance	Can perform without assistance	Can perform without assistance	Can perform without assistance	Can perform without assistance	Can perform without assistance	Can perform without assistance	Can perform without assistance	Can perform without assistance	Can perform without assistance	Can perform without assistance	Can perform without assistance	Can perform without assistance	Can perform without assistance	Yes	Yes	Yes	Yes	Yes	Yes	Learning to treat people with more respect. Getting to understand people better	There's more to medicine than just sitting in your consulting room	Visiting the community and interacting with the people	None	Yes	Spend more time in the communities
YES	Class of 2022	Male	Level 500	7	Adaklu Aboadi	Yes	Yes	No	No	No	Yes	Yes	Yes	Yes	Lack of amenities		1. How to collect primary data	Try to solve health problems from the grass root	They were interactive		Can perform with assistance	Can perform with assistance	Can perform with assistance	Can perform with assistance	Can perform with assistance	Can perform with assistance	Can perform with assistance	Can perform with assistance	Can perform with assistance	Can perform with assistance	Can perform with assistance	Can perform with assistance	Can perform with assistance	Can perform with assistance	Can perform with assistance	Can perform with assistance	Can perform with assistance	Yes	Yes	Yes	Yes	Yes	Yes			Transect walk	Accommodation	Yes	Provide proper accommodation
YES	Class of 2022	Male	Level 500	6	Abuadi	Yes	Yes	No	Not Sure	Not Applicable	Yes	Yes	Not Sure	Not Sure			1. Interaction with students 2. How to be welcomed in a community	1. Establishing rapport 2. Community engagement in education	Hardworking	Too much information during lectures within short period of time.	Can perform with assistance	Can perform with assistance	Can perform with assistance	Can perform with assistance	Can perform without assistance	Can perform with assistance	Can perform without assistance	Can perform with assistance	Can perform with assistance	Can perform with assistance	Can perform with assistance	Can perform with assistance	Cannot perform	Can perform without assistance	Can perform with assistance	Can perform with assistance	Can perform without assistance	Not sure	Yes	Yes	Yes	Yes	Not sure	Go beyond the 4 walls of consulting room. Getting in touch with the community.	The ice-berg phenomenon	Engagement with community leaders.		Yes
YES	Class of 2022	Female	Level 500	7	Adaklu Have	Yes	Yes	Yes	Yes	Yes	Yes	Yes	Yes	Yes	1. Language barrier 2. Lack of Electricity and Water facilities 3. Cooperation of townsfolk	1. Reassurance by lecturers 2. Hospitality and assistance by townsfolk	1. Teamwork 2. Tolerance	1. How to improve interpersonal relationships and be more accommodating to ensure better healthcare delivery	They were very approachable and passionate about the work.	No negative observations were made	Can perform with assistance	Can perform with assistance	Can perform with assistance	Can perform with assistance	Can perform without assistance	Can perform with assistance	Can perform without assistance	Can perform without assistance	Can perform with assistance	Can perform without assistance	Can perform without assistance	Can perform without assistance	Can perform with assistance	Can perform without assistance	Can perform with assistance	Can perform without assistance	Can perform without assistance	Yes	Yes	Yes	Yes	Yes	Yes	Tolerance		Engaging with the community	The change of environment and having to adjust	Yes	Better bus schedules Ample time for preparation Recreational activities should be included
YES	Class of 2022	Male	Level 500	9	Akome	Yes	Yes	Yes	Yes	No	Yes	Yes	Yes	Yes	Feeding and washrooms	I had to adapt	Community engagement and community integration in solving problems	To always look at my patients from the community aspect too	They really took their time to explain concepts to us.	Everything was fine	Can perform without assistance	Can perform without assistance	Can perform without assistance	Can perform without assistance	Can perform without assistance	Can perform without assistance	Can perform without assistance	Can perform without assistance	Can perform without assistance	Can perform without assistance	Can perform without assistance	Can perform without assistance	Can perform with assistance	Can perform without assistance	Can perform with assistance	Can perform without assistance	Can perform without assistance	Yes	Yes	Yes	Yes	Yes	Yes	Patients interaction	Medical practice is beyond the consulting room	Visit to the chief and the interactions	Bathroom not the best	Yes	Food should be provided if possible
YES	Class of 2022	Male	Level 500	8	Dzolo Gbogame	Yes	Yes	No	Not Sure	Not Applicable	Yes	Yes	Yes	Yes	Not applicable	Not applicable	Community entry protocols and ways of engaging the community members	I plan to engage the members of the community where I will be posted to some public health activities including, cleaning,education and screening excercise	Frequent checkups on our progress		Can perform with assistance	Can perform with assistance	Can perform with assistance	Can perform with assistance	Can perform without assistance	Can perform without assistance	Can perform without assistance	Can perform with assistance	Can perform without assistance	Can perform without assistance	Can perform without assistance	Can perform with assistance	Can perform with assistance	Can perform without assistance	Can perform with assistance	Can perform with assistance	Can perform without assistance	Not sure	Yes	Yes	Yes	Yes	Yes	Looking at the patient as a single unit and not as a member of a society and the sole cause of their illness.	Medicine is only about the consulting room.	Being in the community and experiencing life in those communities	None	Yes	Students placed in a society should be told a week or two later so they can research more about the society, build rapport with contact persons and have a gameplan before getting to the society.
YES	Class of 2022	Male	Level 500	7	Dzolo-Gbogame	Yes	Yes	Yes	Yes	Yes	Yes	No	Yes	Yes	Fear of reduced safety and poor or unhygienic toilet facilities	Town was generally a safe place with less crimes reported and good toilet facilities provided	Community entry is a very important beginning step of the program. Many different problems could coexist within a community of which individuals may prioritise differently	To manage a patient as a whole taking into consideration their social, cultural and religious lives	They had dedication and commitment to arousing students interest for the course		Can perform with assistance	Can perform with assistance	Can perform with assistance	Can perform with assistance	Can perform with assistance	Can perform with assistance	Can perform without assistance	Can perform with assistance	Can perform with assistance	Can perform with assistance	Can perform with assistance	Can perform with assistance	Can perform with assistance	Can perform without assistance	Can perform with assistance	Can perform with assistance	Can perform without assistance	Yes	Yes	Yes	Yes	Yes	Yes	Providing a listening ear and probing into their perceptions and ideologies about health	Understanding that they also have their views of what health implies and not just regarding them as illiterates			Yes
YES	Class of 2022	Male	Level 500	8	Dzolo Gbogame	Yes	Yes	No	Yes	Not Applicable	Yes	Yes	Yes	Yes	Not applicable	Not applicable	Team work and how to adjust to situations outside home	To reach out to people in remote communities in order to know and address their health plights	They were up and doing, always checking up on our progress and addressing our challenges	Nothing	Can perform with assistance	Can perform without assistance	Can perform without assistance	Can perform without assistance	Can perform with assistance	Can perform without assistance	Can perform without assistance	Can perform without assistance	Can perform without assistance	Can perform without assistance	Can perform without assistance	Can perform without assistance	Can perform without assistance	Can perform without assistance	Can perform without assistance	Can perform without assistance	Can perform without assistance	Yes	Yes	Yes	Yes	Yes	Yes	Lack of confidence in interacting with people	I began to always understand patients from various perspectives of life	How natives of the community could gladly accept us and help us in our work in the community	How working in group could be tedious at times especially if there seems to be discrepancies in individual objectives	Yes	Actions should always be taken by students with the help of lecturers to help provide the necessary needs to the various communities
YES	Class of 2022	Female	Level 500	6	Tsito	Yes	Yes	Yes	Yes	Yes	Yes	Yes	Yes	Yes	I was anxious about settling in a new place and with a family I had no idea whom they were but it turned out great!	Hearty welcome from my hostess and the colleagues I spent time with there	1. Team work can yield fast and wonderful results 2.People are ready to help once the education and platform is provided	I would love to do more ground work and get to the core of most of the disease presentations in the hospital	They are really patient and their efforts are top notch... There's so much enthusiasm and positive energy	Nothing at the moment	Can perform without assistance	Can perform without assistance	Can perform without assistance	Can perform without assistance	Can perform without assistance	Can perform without assistance	Can perform without assistance	Can perform without assistance	Can perform with assistance	Can perform without assistance	Can perform without assistance	Can perform without assistance	Can perform without assistance	Can perform without assistance	Can perform with assistance	Can perform with assistance	Can perform without assistance	Yes	Yes	Yes	Yes	Yes	Yes	I am able to relate more with patients when they present to the hospital		Community interaction and team work!	None recorded	Yes	Longer time to spend in the communities
YES	Class of 2022	Male	Level 500	8	Amuzu Deve	Yes	Yes	Yes	Yes	Yes	Yes	Yes	Yes	Yes	Accommodation	We were provided with things to make the place manageable	1. Reasons why individuals refuse to visit to health facilities 2. How to take do community entry and take data	To do health outreaches from time to time	They were very interactive	Nothing	Can perform without assistance	Can perform without assistance	Can perform without assistance	Can perform without assistance	Can perform without assistance	Can perform with assistance	Can perform without assistance	Can perform without assistance	Can perform with assistance	Can perform with assistance	Can perform with assistance	Can perform with assistance	Can perform without assistance	Can perform without assistance	Can perform with assistance	Can perform without assistance	Can perform without assistance	Yes	Yes	Yes	Yes	Yes	Yes	Impatience	Impatience	Community engagement	None	Yes	Sponsorship for projects in the communities
YES	Class of 2022	Male	Level 500	7	Amedzofe	Yes	Yes	No	Yes	Not Applicable	Yes	Yes	Yes	Yes			1. Learned that even as students, we can play a major role in the development of communities. 2. It improved my knowledge and understanding of health research.	I plan to take up a leadership position if possible , where I can use the knowledge and authority I have to effect health promotion and development in communities I find myself in.	They are passionate about what they do, and I could tell they were willing to impart knowledge and let us appreciate the program.		Can perform without assistance	Can perform without assistance	Can perform without assistance	Can perform without assistance	Can perform without assistance	Can perform without assistance	Can perform without assistance	Can perform without assistance	Can perform without assistance	Can perform without assistance	Can perform without assistance	Can perform without assistance	Can perform without assistance	Can perform without assistance	Can perform without assistance	Can perform without assistance	Can perform without assistance	Yes	Yes	Not sure	Not sure	Not sure	Yes					Yes
YES	Class of 2022	Female	Level 500	6	Tsito	Yes	Yes	Yes	Yes	Yes	Yes	Yes	Yes	Yes	Conditions relating to accommodation and the thought of going to live in an environment I’m not used to	The environment associated with accommodation was great and we were warmly welcomed	How important it is to introduce myself to leaders in a community before settling and how to relate with people from such communities	To make known my presence to leaders in a community and to not jump in conclusion in bashing of patients when they come to my consulting room	Their passion for their work and how they made things understandable	There was some instances of information overload	Can perform without assistance	Can perform without assistance	Can perform without assistance	Can perform without assistance	Can perform with assistance	Can perform without assistance	Can perform without assistance	Can perform without assistance	Can perform with assistance	Can perform with assistance	Can perform without assistance	Can perform without assistance	Can perform without assistance	Can perform without assistance	Can perform with assistance	Can perform without assistance	Can perform without assistance	Yes	Yes	Yes	Yes	Yes	Yes	Judgemental	That some patients from such communities do not care about their health when in reality it maybe inadequate resources	Giving a talk to students in the senior high school	Having to walk long distances	Yes	Encourage students on the importance of this program and the need to actively partake in it
YES	Class of 2022	Male	Level 500	6	Adaklu-Have	Yes	No	No	Yes	Yes	Yes	No	Yes	No	Issue of accomodation	Reassurance from our facilitators	Collection of data Organization of health screening		Always come around to direct and guide us		Can perform without assistance	Can perform without assistance	Can perform without assistance	Can perform without assistance	Can perform without assistance	Can perform without assistance	Can perform without assistance	Can perform without assistance	Can perform with assistance	Can perform with assistance	Can perform without assistance	Can perform without assistance	Can perform without assistance	Can perform without assistance	Can perform without assistance	Can perform without assistance	Can perform without assistance	Yes	Yes	Yes	Yes	Yes	Yes		Community affects ones health	Had an opportunity to give a group a health talk	Water shortage	Yes
YES	Class of 2022	Female	Level 500	7	Adaklu Tsriefe	Yes	Yes	Yes	Yes	Yes	Yes	Yes	Yes	Yes	How the community was going to be like? If it was remote How they were going to receive us		I got to appreciate public health I got to understand engaging the community and working together to help solve health issues	Engaging the community, knowing the diseases arise from communities and one should be able to tackle from the grassroot	their experiences, ready to share, their support		Can perform with assistance	Can perform with assistance	Can perform with assistance	Can perform with assistance	Can perform without assistance	Can perform without assistance	Can perform without assistance	Can perform with assistance	Can perform with assistance	Can perform with assistance	Can perform with assistance	Can perform with assistance	Can perform with assistance	Can perform without assistance	Can perform without assistance	Can perform without assistance	Can perform without assistance	Yes	Yes	Yes	Yes	Yes	Yes	People come from various communities and are not fortunate like others therefore the need to attend to the individual needs of patients and not to compare them to others	other fields of medicine like public health	identifying problems and trying to solve it It was like an adventure	the water problem faced in the community But it wasn't for long	Yes	The leaders and individuals in the community being more receptive
YES	Class of 2022	Male	Level 500	8	Adaklu Tsirefe	Yes	Not Sure	No	Yes	Not Applicable	Yes	Yes	Yes	Yes			Team work and Community involvement in disease control	Working in a team to achieve set goals	I appreciated their eagerness and readiness to indulge our curiosity	They were sometimes hard to reach	Can perform with assistance	Can perform without assistance	Can perform without assistance	Can perform without assistance	Can perform without assistance	Can perform with assistance	Can perform without assistance	Can perform with assistance	Can perform with assistance	Can perform with assistance	Can perform with assistance	Can perform with assistance	Can perform with assistance	Can perform with assistance	Can perform with assistance	Can perform with assistance	Can perform with assistance	Yes	Yes	Yes	Yes	Yes	Yes	I’ve come to like working in a team which I used to not like so much	I’ve come to appreciate that community involvement in essential to clinical practice	Hiking on the Adaklu mountain	None in particular but I wasn’t thrilled about our source of water for domestic use and the accommodation	Yes	Better accommodation and provision of meals for students (at least once daily)
YES	Class of 2022	Female	Level 500	6	Akome	Yes	Yes	Yes	Yes	Yes	Yes	Yes	Yes	Yes	How to navigate in the town and collect data	there was a man in charge of us in the community he helped alleviate my anxieties and also the teamwork	How to collect and analyze data How to enter a community and also how to identify issues in a community	That sickness have a root cause most of the times and that management should be wholistic	They were friendly, taught us a lot	Nothing really	Can perform with assistance	Can perform without assistance	Can perform without assistance	Can perform without assistance	Can perform without assistance	Can perform with assistance	Can perform without assistance	Can perform without assistance	Can perform with assistance	Can perform without assistance	Can perform without assistance	Can perform without assistance	Can perform without assistance	Can perform with assistance	Can perform with assistance	Can perform without assistance	Can perform without assistance	Not sure	Yes	Yes	Yes	Yes	Yes	treating patients with medications and also educating them on possible causes of illnesses and how to prevent them at their level	That patients just don’t like coming to the hospital in time before their ailments exacerbate	Doing the community entry	I didn’t have any	Yes	The accommodation and feeding, also more preceptors should be in the town to assist students
YES	Class of 2022	Female	Level 500	8	Anfoeta	Yes	Yes	Yes	Yes	No	No	No	Yes	No	-Whether the community will accept us one of them -Communicate effectively with them -Be able to apply what we learnt on the field	-Chief and community were accommodating	-You would have to compromise at times; you can’t apply everything you learnt at a go - I learnt how to do proper community entry and to communicate effectively despite language barrier	You don’t have to narrow your diagnosis and treatment to an individual; you have to look at every condition from a community or societal perspective	Facilitators were helpful in solving problems we had as soon as possible They also explained everything and lectured well	Nothing	Can perform without assistance	Can perform without assistance	Can perform with assistance	Can perform with assistance	Can perform with assistance	Can perform without assistance	Can perform without assistance	Can perform without assistance	Can perform without assistance	Can perform without assistance	Can perform without assistance	Can perform with assistance	Can perform without assistance	Can perform with assistance	Can perform with assistance	Can perform with assistance	Can perform without assistance	Yes	Yes	Yes	Yes	Yes	Yes	I’ve learnt to not be judgmental about certain diseases, but then approach them from an individual to societal basis	A lot of people are genuinely not aware of some basic preventive measures and shouldn’t be blamed for that	Community health outreach day	Site-seeing; I had to climb a mountain	Yes	I suggest there should be some extension of the time to allow for more interaction
YES	Class of 2022	Male	Level 500	10	Adaklu Abuadi	Yes	Yes	Yes	Yes	No	Yes	No	Yes	Not Sure			1. The difference in availability of potable water in the urban and rural areas. 2. How the unavailability of water affected the lifestyle of the people of the community	Always determine the source of drinking water and toilet facilities of patient because it can influence the health of the patient	They were actively involved and were readily available to help with any confusion or misunderstanding.		Can perform with assistance	Can perform with assistance	Can perform with assistance	Can perform with assistance	Can perform without assistance	Can perform with assistance	Can perform with assistance	Can perform with assistance	Can perform with assistance	Can perform with assistance	Can perform with assistance	Can perform with assistance	Can perform with assistance	Can perform with assistance	Can perform with assistance	Can perform with assistance	Can perform with assistance	Not sure	Yes	Yes	Yes	Yes	Yes		1.The perception that all patients should have access to clean and potable water. 2.The perception that all patients understand the dangers of unclean water and poor sanitation	Career guidance talk with JHS students	Transect walk and survey	Yes
YES	Class of 2022	Male	Level 500	6	Tsito	Yes	Yes	Yes	Yes	Yes	Yes	Yes	Yes	Yes	Language Barrier	The fluency of the most of the people in the English language.	1. How to mobilize the community for a focus group discussion. 2. How to enter a community		They were easily approachable	Nothing	Can perform with assistance	Can perform with assistance	Can perform with assistance	Can perform with assistance	Can perform without assistance	Can perform without assistance	Can perform without assistance	Can perform with assistance	Can perform with assistance	Can perform without assistance	Can perform with assistance	Can perform with assistance	Can perform with assistance	Can perform without assistance	Can perform with assistance	Can perform without assistance	Can perform with assistance	Not sure	Not sure	Yes	No	No	Yes			When I had to speak Ewe in a play my team organised for the community	NONE	Yes
YES	Class of 2022	Male	Level 500	8	Adaklu Have.	Yes	Yes	Yes	Not Sure	No	Yes	Yes	Yes	Yes			Communication with indigenous people Sanitation	It will improve my relationship with my patients in which I will be able to educate them efficiently about their health conditions and safety needs.	They were friendly and receptive such that we could tell them our problems and thoughts about the program.		Can perform with assistance	Can perform with assistance	Can perform without assistance	Can perform without assistance	Can perform with assistance	Can perform without assistance	Can perform without assistance	Can perform with assistance	Can perform with assistance	Can perform without assistance	Can perform without assistance	Can perform with assistance	Can perform with assistance	Can perform without assistance	Can perform without assistance	Can perform with assistance	Can perform without assistance	Yes	Yes	Yes	Yes	No	Yes	I have more confidence when talking to patients and I am able to plan how to deliver information to them.		Giving a health talk at a Durbar.	Transient walk.	Yes
YES	Class of 2022	Male	Level 500	7	Kodzobi	Yes	Yes	No	Yes	Not Applicable	Yes	Yes	Yes	Yes			1. Administration of questionnaires 2. Conducting a community outreach	Engaging in community outreach	They had interest in our progress		Can perform with assistance	Can perform with assistance	Can perform with assistance	Can perform with assistance	Can perform with assistance	Can perform with assistance	Can perform with assistance	Can perform with assistance	Can perform with assistance	Can perform with assistance	Can perform with assistance	Can perform with assistance	Can perform with assistance	Can perform without assistance	Can perform with assistance	Can perform with assistance	Can perform without assistance	Yes	Yes	Yes	Yes	Yes	Yes	Having interest in patients beyond prescription	Prescription is a part of but not the entirety of service to patients	We organised a float to educate the community		Yes
YES	Class of 2022	Male	Level 500	8	Adaklu-Have	Yes	Yes	Yes	Yes	Yes	Yes	No	Yes	Yes	Food Security Language Deadlines	A provision shop Proximity to Ho Volunteers in the community	Team work Time management	Work in groups and assign roles to get a job done faster	They were there to answer our questions and give us new ideas	Nothing specifically	Can perform with assistance	Can perform with assistance	Can perform with assistance	Cannot perform	Can perform without assistance	Can perform without assistance	Can perform without assistance	Can perform with assistance	Can perform with assistance	Can perform without assistance	Can perform without assistance	Can perform with assistance	Can perform without assistance	Can perform without assistance	Can perform without assistance	Can perform without assistance	Can perform without assistance	Not sure	Yes	Yes	Yes	Yes	Yes	Knowing where they come from and what they go through.	Why some patients delay in seeking healthcare.	Health screening, making new friends	Mosquito bites at nites, drinking water	Yes	An overview of what to expect when they get to the community
YES	Class of 2022	Female	Level 500	10	Amuzudeve	Yes	Yes	Yes	Yes	Yes	Yes	Yes	Yes	Yes	Portable Water supply, insect bites	Good water supply and minimal insects	1.In all settings respect , humility and willingness to learn is essential 2. Cultural practices and norms tend to affect ones outlook of life and the world at large	Respect, accommodate and appreciate people from different backgrounds	They were concerned about our day to living and safety	Some lectures were quite long	Can perform with assistance	Can perform without assistance	Can perform without assistance	Can perform without assistance	Can perform without assistance	Can perform without assistance	Can perform with assistance	Can perform with assistance	Can perform with assistance	Can perform without assistance	Can perform without assistance	Can perform with assistance	Can perform with assistance	Can perform without assistance	Can perform with assistance	Can perform with assistance	Can perform with assistance	Yes	Yes	Yes	Yes	Yes	Yes	To be accommodating	Backgrounds affect patients asking more about that matters	Learning more about the community's culture...kente wearing and calabash making And having the youth look up to us	Drinking water supply was inadequate	Yes	Provide adequate basic essentials like water
YES	Class of 2022	Male	Level 500	8	Amuzudeve	Yes	Yes	No	Yes	Not Applicable	Yes	Yes	Yes	Yes			How to identify oneself with a community. Appreciation of a lot of health conditions that do not come to the hospital.	Medicine should be more preventive and public health based in our current dispensation.	They are welcoming, lively and very hardworking. They are very knowledgeable!		Can perform without assistance	Can perform without assistance	Can perform without assistance	Can perform without assistance	Can perform without assistance	Can perform without assistance	Can perform with assistance	Can perform with assistance	Can perform with assistance	Can perform without assistance	Can perform without assistance	Can perform with assistance	Can perform with assistance	Can perform without assistance	Can perform with assistance	Can perform with assistance	Can perform without assistance	Yes	Yes	Yes	Yes	Yes	Yes	Unable to understand patients' need from their perspective.	Patients always need medicine/drugs	Community engagement		Yes	Adequate accomodations; community education on purposes of SCEP
YES	Class of 2022	Male	Level 500	8	Kodzobi	Yes	Yes	No	Yes	Not Applicable	Yes	Not Sure	Yes	Yes			I appreciated the sanitation and hygiene status of a rural community	As a practitioner, i will make efforts to research and help solve some public health related issues in communities			Can perform without assistance	Can perform with assistance	Can perform without assistance	Can perform with assistance	Can perform without assistance	Can perform with assistance	Can perform without assistance	Can perform without assistance	Can perform with assistance	Can perform with assistance	Can perform with assistance	Can perform with assistance	Can perform with assistance	Can perform without assistance	Can perform with assistance	Can perform with assistance	Can perform without assistance	Yes	Not sure	Yes	Yes	Yes	Yes	I am now passionate about researching and providing intervention to health issues in the public				Yes
YES	Class of 2022	Male	Level 500	7	Tsito	Yes	Yes	Yes	Yes	Yes	Yes	Yes	Yes	Yes	Type of accommodation and how friendly or not the people might be	Well, I was surprised to have experienced the direct opposite of what I was anxious about	Ability to work as a group and knowing about the people's culture	To work better in a group and to be willing to learn about other's culture	Well, their commitment was commendable	Nothing	Can perform without assistance	Can perform without assistance	Can perform without assistance	Can perform without assistance	Can perform without assistance	Can perform without assistance	Can perform without assistance	Can perform without assistance	Can perform without assistance	Can perform without assistance	Can perform with assistance	Can perform without assistance	Can perform with assistance	Can perform without assistance	Can perform with assistance	Can perform with assistance	Can perform without assistance	Yes	Not sure	Not sure	Not sure	Not sure	Yes	None...I have a good one	None	Interaction with community members	Well, nothing	Yes	I think, I should be more than a week duration
YES	Class of 2022	Male	Level 500	7	Amedzofe	Yes	Yes	Yes	Yes	No	Yes	Yes	Yes	Yes	Fear of visiting a location distant from home and interacting with strangers	Wasn’t sure I would meet the expectations of the people	1. History of the Town 2. Their way of life	Extending medical care and assistance to the rural communities	Competency	Nothing	Can perform with assistance	Can perform with assistance	Can perform with assistance	Can perform with assistance	Can perform without assistance	Can perform without assistance	Can perform with assistance	Can perform with assistance	Can perform without assistance	Can perform without assistance	Can perform without assistance	Can perform with assistance	Can perform with assistance	Can perform with assistance	Can perform with assistance	Can perform without assistance	Can perform with assistance	Yes	Yes	Yes	Yes	Yes	Yes	Not to treat every patient as same	Bad health seeking behavior in the rural areas	Transect walk	Community reception didn’t meet my expectations	Yes	Incentives to motivate community participation
YES	Class of 2022	Male	Level 500	8	Adaklu-Have	Yes	Yes	Yes	Yes	Yes	No	Yes	Yes	Yes	Condition of the place we will be staying. And how we were going to carry our objectives effectively	That we were all staying together and not sharing the room space with people from the community	Effectively working together as a group despite our individual differences. Also, it made me appreciate public health more and able to link what's being thought to the ground.		The nurse at Adaklu Have actually devoted her whole time to us and made sure we were okay and comfortable. Our lecturer (Dr. Gifty) was always calling in to know how things were going and even visited us before the 7 days program ended.	Nothing... I actually like everything	Can perform without assistance	Can perform with assistance	Can perform without assistance	Can perform with assistance	Can perform without assistance	Can perform with assistance	Can perform with assistance	Can perform with assistance	Can perform with assistance	Can perform without assistance	Can perform with assistance	Can perform with assistance	Can perform with assistance	Can perform with assistance	Can perform with assistance	Can perform with assistance	Can perform with assistance	Yes	Yes	No	Yes	No	Yes	It's made me know that it's not always their fault not to report early to the health facility therefore not to be quick in judgment.		The community durbar we held with the community and the after party we had.	None	Yes	Perhaps the number of days increased if possible
YES	Class of 2022	Female	Level 500	7	Tserefe	Yes	Yes	Yes	Yes	Not Sure	No	Yes	Yes	No	Whether I will fit in well	The people were welcoming		To visit communities and have medical screening from time to time	They were helpful	Not always available	Can perform with assistance	Can perform with assistance	Can perform with assistance	Can perform without assistance	Can perform without assistance	Can perform without assistance	Can perform without assistance	Can perform without assistance	Can perform without assistance	Can perform with assistance	Can perform without assistance	Can perform without assistance	Can perform with assistance	Can perform without assistance	Can perform without assistance	Can perform without assistance	Can perform without assistance	No	Yes	Yes	Yes	Yes	No	Have empathy	None	It was a life changing experience	None	Yes	Education on what to expect
YES	Class of 2022	Female	Level 500	8	Amedzofe	Yes	Yes	Yes	No	Not Sure	Yes	Not Sure	Yes	Yes	Stranger anxiety to a new environment	My team members	Empathy	To have in mind the economic and social background of patients	Organisation	Nothing in particular	Can perform with assistance	Can perform with assistance	Can perform with assistance	Can perform without assistance	Can perform with assistance	Can perform with assistance	Can perform with assistance	Can perform with assistance	Can perform with assistance	Can perform without assistance	Can perform with assistance	Can perform with assistance	Can perform with assistance	Can perform without assistance	Can perform with assistance	Can perform without assistance	Can perform with assistance	Yes	Yes	Yes	Yes	Yes	Yes	Communication to patients	To bear in mind the economic and social background of all patients	Exposure to various traditions and way of life of different people.	The community was not very hospitable	Yes	Adequate preparation by the facilitators concerning the town of choice.
YES	Class of 2022	Male	Level 500	9	Amedzofe	Yes	Yes	No	Yes	Not Applicable	Yes	Yes	Yes	Not Sure	None	None	1. Every community has a structure and in order to effectively access the community, you have to obey the structures. 2. Traditional belief and myths tend to play a big role in the health seeking behaviours of people and hence in order to convince them, you must first understand their views and reason and then find the loopholes where you can introduce the right information. But don't just disreg…	Regularly access the health needs of the community and other health determining factors and organise education, interactive sections and screenings to help solve any identified problems.	They are always available to answer questions, clear doubts, and help us in ways they can.	Nil	Can perform with assistance	Can perform without assistance	Can perform without assistance	Can perform without assistance	Can perform without assistance	Can perform with assistance	Can perform without assistance	Can perform without assistance	Can perform with assistance	Can perform without assistance	Can perform without assistance	Can perform with assistance	Can perform with assistance	Can perform without assistance	Can perform with assistance	Can perform with assistance	Can perform without assistance	Yes	Yes	Yes	Yes	Yes	Yes	Have patience for patients, don't assume but understand them.	It's not all about hospital (OPD and IPD), the communities need healing too.	Excursion to the Gemi Mountain.	Food wasn't readily available.	Yes	In addition to accommodation, make provisions for food for students since I some communities, it's difficult to find proper food around.
YES	Class of 2022	Female	Level 500	7	Amedzofe	Yes	Yes	Yes	Yes	Yes	No	Yes	Yes	Yes	The accommodation that would be available. The kind of water and washrooms we would use and how receptive the people would be	The receptive nature of our contact person	Before you can take on a project in any community you have to seek permission from the chief I fostered a better relationship with my colleagues I was paired with and teamwork made things easier	To find out the beliefs and traditions of patients and help them understand why a medical advice can also be beneficial to them	The facilitators checked up on us whilst we were in the communities.		Can perform with assistance	Can perform without assistance	Can perform with assistance	Can perform with assistance	Can perform without assistance	Can perform without assistance	Can perform without assistance	Can perform without assistance	Can perform without assistance	Can perform with assistance	Can perform with assistance	Can perform with assistance	Can perform with assistance	Can perform without assistance	Can perform with assistance	Can perform without assistance	Can perform without assistance	Yes	Yes	Yes	Yes	Yes	Yes	I have become more interested in knowing the social background of patients	That patients readily comply with instructions from doctors. Some of them find it hard to do so based on their string belief of their traditions	Knowing some of the tourist sites some communities have.		Yes
YES	Class of 2022	Female	Level 500	7	Tsito	Yes	Yes	Yes	Yes	Not Sure	Yes	Yes	Yes	Not Sure	Not having electricity or good toilet facilities in the community	Knowing that the people in the community are able to go about their activities with or without such facilities	I learnt the importance of teamwork and also the importance engaging the people in the community.	I plan to play my part well and also work well with others in the provision of healthcare	They shared their personal experiences they had in the communities they had been to	Nothing really	Can perform with assistance	Can perform with assistance	Can perform with assistance	Can perform with assistance	Can perform without assistance	Can perform without assistance	Can perform without assistance	Can perform with assistance	Can perform with assistance	Can perform with assistance	Can perform with assistance	Can perform with assistance	Can perform with assistance	Can perform with assistance	Can perform with assistance	Can perform with assistance	Can perform without assistance	Not sure	Yes	Yes	Yes	Not sure	Yes	Sometimes being judgemental of patients		Getting to know the community through the transaction walk	Not having a good toilet facility	Yes	Nothing really
YES	Class of 2022	Female	Level 500	9	Anfoeta	Yes	Yes	Not Sure	Yes	Yes	Yes	Yes	Yes	Yes	Would the community members be ready to engage with us?	The involvement and support of the chief to encourage the engagement of the community members through the announcements he made to the people pertaining to our presence in the community and their need to welcome us	1. Community entry is very important to ensure engagement of the community members in your activities. 2. The CHPS Compound is not enough to cater for the health needs of the people. They need doctors or physician assistants who would make the correct diagnosis of their conditions	I have to accept government postings to places that are lacking of health personnel.	They helped make the process of community entry easy for us	I liked everything	Can perform with assistance	Can perform with assistance	Can perform with assistance	Can perform with assistance	Can perform with assistance	Can perform with assistance	Can perform with assistance	Can perform with assistance	Can perform with assistance	Can perform with assistance	Can perform with assistance	Can perform with assistance	Can perform with assistance	Can perform with assistance	Can perform with assistance	Can perform with assistance	Can perform without assistance	Yes	Yes	Yes	Yes	Yes	Yes	We should not be quick to judge a patient when he or she does not present to the hospital earlier enough, because there are other contributory factors like finance and road networks	Not accepting posting to rural areas	Our visit to the waterfall	We were bitten by sand flies and had skin reactions	Yes	Community entry should be done by the facilitators first, before the students do theirs.
YES	Class of 2022	Female	Level 500	8	Adaklu Kodzobi	Yes	No	Yes	Yes	No	Yes	Not Sure	Yes	Yes	Place of accommodation and acceptance by the community.	Team work, I realised I wasn't alone and I had a great team with me which made it much easier to deal with the challenges we encountered.	1.Team work in accomplishing goals. 2.Learning to appropriately enter a community so as to gain the respect and acceptance of its members.	As a media doctor, I will appreciate the essence of team work in getting things done	They were friendly, welcoming and ready to help. They made the course exciting	Nothing	Can perform with assistance	Can perform with assistance	Can perform with assistance	Can perform with assistance	Can perform with assistance	Can perform without assistance	Can perform with assistance	Can perform with assistance	Can perform with assistance	Can perform without assistance	Can perform with assistance	Can perform with assistance	Can perform with assistance	Can perform with assistance	Can perform without assistance	Can perform without assistance	Can perform without assistance	Yes	Not sure	Yes	Not sure	Yes	Yes	Fear to interact with elders or leadership	Medicine isn't just about the books, the community you live in and interact with matters and plays an essential role in health as a whole	Cooking together as a team	Writing reports	Yes	Helping students give back to the communities they visited after making a community diagnosis
YES	Class of 2022	Female	Level 500	7	Akome	Yes	Yes	Yes	Yes	Yes	Yes	Not Sure	Yes	Yes	Anxieties about insect bites	I was advised to take along with me clothings that will cover my legs and hands and I did	Learnt how to work as group with people with different opinions Learnt to be grateful for the opportunities I have	Work efficiently in a team	The preparation they took us through before the community entry	Nothing	Can perform without assistance	Can perform without assistance	Can perform without assistance	Can perform without assistance	Can perform without assistance	Can perform without assistance	Can perform without assistance	Can perform without assistance	Can perform without assistance	Can perform without assistance	Can perform without assistance	Can perform with assistance	Can perform with assistance	Can perform without assistance	Can perform with assistance	Can perform without assistance	Can perform without assistance	No	Yes	Yes	Yes	Yes	Yes	Treat every patient differently because they are all not the same	The fact that not everyone can afford health care services so the little you can offer should be your best	The communal labour organised and the talk with the students	Sharing of the questionnaire	Yes	The bags of water given out were not enough hence should be increased for each group
YES	Class of 2022	Male	Level 500	9	Anfoeta Community	Yes	Yes	Yes	Yes	Yes	Yes	Yes	Yes	Yes	The hospitality of the community	the preceptor: she was eager to help us to feel at home. The people of community: they saw us part of them and willing to help in any way possible.	1. There are several factors which influence people accessible to health. Example their finances and transport 2. The attitude of people towards health issues is directly related to the knowledge they have about health	take time to educate patients on their conditions so they can also educate people they come into contact with in the community	they tried to make the lectures as practicable as they can for me to have a feel of the SCEP before i went to the field	I was okay with what they did	Can perform with assistance	Can perform with assistance	Can perform with assistance	Can perform with assistance	Can perform without assistance	Can perform without assistance	Can perform without assistance	Can perform with assistance	Can perform with assistance	Can perform with assistance	Can perform with assistance	Can perform with assistance	Can perform with assistance	Can perform without assistance	Can perform with assistance	Can perform without assistance	Can perform without assistance	Yes	Yes	Yes	Yes	Yes	Yes	Being more patient for my clients	If patients do not come to the health facility at a scheduled time, it is not because they do not care about their health.	Joining the Health works in organizing a health screening	bites from the sand flies	Yes	Increase the number of days spent in the community
YES	Class of 2022	Male	Level 500	9	Adaklu-Abuadi	Yes	Not Sure	No	No	Yes	Not Sure	No	No	Not Sure	How we would fend for ourselves		Adapting and seeing rural lifestyle	I know the channels to communicate to once I’m in a community	The whole event was innovative	The	Can perform without assistance	Can perform with assistance	Can perform with assistance	Can perform with assistance	Can perform with assistance	Can perform with assistance	Can perform with assistance	Can perform with assistance	Can perform with assistance	Can perform with assistance	Can perform with assistance	Can perform with assistance	Can perform with assistance	Can perform with assistance	Can perform with assistance	Can perform with assistance	Can perform with assistance	Yes	Not sure	Not sure	Not sure	Not sure	Not sure					Yes	Provision of food
YES	Class of 2022	Male	Level 500	6	Tsito	Yes	Yes	Yes	Yes	Yes	Yes	Yes	Yes	Yes	Living situations Feeding Fear of violence	The indigenes were very welcoming and helped when needed.	Public speaking skills Effective data collection techniques	How to identify health problems in the community and how to collect accurate data from the community regarding these problems.	Their commitment to ensure that our objectives were met and coming to our aid even in personal matters	Nothing.	Can perform with assistance	Can perform without assistance	Can perform without assistance	Can perform without assistance	Can perform with assistance	Can perform without assistance	Can perform without assistance	Can perform without assistance	Can perform without assistance	Can perform without assistance	Can perform without assistance	Can perform without assistance	Can perform with assistance	Can perform without assistance	Can perform with assistance	Can perform without assistance	Can perform without assistance	Yes	Yes	Yes	Yes	Yes	Yes	Not able to understand certain practices of the people in relation to their health.	Understanding that the work of the medical doctor is not limited to the hospital but also to the overall well-being of the entire community, making sure that health practices are inculcated into the daily living of the members of the community.	Being able to relate well and be accepted as one of their own in the community.	It was a short time	Yes	The time spent in the communities during SCEPs should be extended in possible
YES	Class of 2022	Male	Level 500	7	Kodzobi	Yes	Not Sure	Yes	Yes	Yes	Yes	Yes	Yes	Yes	Anxiety about inadvertently offending community members. About not being welcome	Community members were welcoming	Good community entry practices. How to engage with elders and those in authority. Data collection	I plan to reflect on possible environmental causes conditions that come to the consulting room and the make commensurate efforts to address them at the ground level.	They are dedicated and well organized	Nothing	Can perform without assistance	Can perform with assistance	Can perform with assistance	Can perform with assistance	Can perform without assistance	Can perform without assistance	Can perform without assistance	Can perform without assistance	Can perform with assistance	Can perform without assistance	Can perform without assistance	Can perform without assistance	Can perform without assistance	Can perform without assistance	Can perform with assistance	Can perform without assistance	Can perform without assistance	No	Yes	No	Yes	Yes	Yes	SCEP has modified how I explore the social history’s of patients that I encounter	I now understand that only a fraction of health conditions in the communities are detected in the hospital ( ice berg phenomenon)	Gifts from the royal family	Inability to help community in some financially demanding ways	Yes	Put measures in place to prevent fatigue of community members due to repeated interactions with students.
YES	Class of 2022	Male	Level 500	9	Anfoeta	Yes	Yes	No	Yes	Not Applicable	Yes	Yes	Yes	Yes	None	None	1.How to do proper community entry and collect data for research 2. Not to be in a haste to judge people from the rural communities for not reporting to hospitals on time when they're ill	To be patient and try and be understanding with patients and also as a leader, to be able to identify problems in the community and find appropriate solutions to them to improve the well being of everyone in the community	They were friendly and engaged us and also took time to explain everything that was needed of us	None	Can perform without assistance	Can perform without assistance	Can perform without assistance	Can perform without assistance	Can perform without assistance	Can perform with assistance	Can perform without assistance	Can perform without assistance	Can perform without assistance	Can perform without assistance	Can perform with assistance	Can perform without assistance	Can perform with assistance	Can perform without assistance	Can perform with assistance	Can perform with assistance	Can perform without assistance	Yes	No	No	Yes	No	Yes	1. To not judge patients when they report to the hospital late with an illness 2. Also, that change starts from me, and that i should be willing to find solutions to problems affecting the community health wise	None	Having to climb the mountain, visit the water falls with my colleagues and some members of the community and also interacting with the jhs pupils of the community	None	Yes	I think the communities should be informed of the arrival of students a few weeks before time so that they prepare to receive us and involve themselves in all activities because that was a major challenge my group and I faced
YES	Class of 2022	Female	Level 500	8	Dzologbogame	Yes	Yes	Not Sure	Yes	Not Applicable	Not Sure	Not Sure	Yes	Not Sure	None	Not applicable	The influence of culture and chieftaincy on the health of the community and also the inadequate sanitation problems of the community.	Good cohesion and relationship among community members towards community building and the benefits on health.	They're all very much accommodating and easily approachable in terms on clarification in relation to our study. Good job!, Dr Gifty Ampofoh	I'm not sure	Can perform with assistance	Can perform with assistance	Can perform with assistance	Can perform with assistance	Can perform with assistance	Can perform with assistance	Can perform without assistance	Can perform with assistance	Can perform without assistance	Can perform with assistance	Can perform without assistance	Can perform with assistance	Can perform with assistance	Can perform with assistance	Can perform with assistance	Can perform without assistance	Can perform without assistance	Not sure	Yes	Yes	Yes	Yes	Yes	To have enough patience for all patients coming into my consulting room due to the various challenges they go through in seeking medical care, because of these patients are from remote areas where transport to the hospital becomes a main challenge for them.	To consider public health as a specialty in future	Meeting with the chiefs and elders	A visit to their source of drinking water, too bad.	Yes	I suggest the duration should be extended to atleast 4weeks for us to be able to familiarize well with the community and learn more since most of the things were done in rush.
YES	Class of 2022	Female	Level 500	9	ADAKLU Tsriefe	Yes	Yes	Yes	Yes	No	Yes	Yes	Yes	Yes	1. I wasn't sure I could work with the people in my group because we were not originally close friends. I felt our level of understanding was very different meanwhile the work required collaboration and good team work. 2. I was worried about us getting a good place to sleep, good water to cook with and even foodstuffs for cooking. 3. I was worried about the stress that would come with the work.	1. We did get a wonderful place to sleep as well as clean water to cook with and bath. 2. As we had more meetings as a team, we began to bond very well. 3. We had fun in the process so although we were very stressed out at the end of each day, there was something to take out minds off the work and relax.	1. Team work produces great results. I learnt everyone's view matters. 2. I appreciated the fact that when we sit in our consulting rooms in the near future, we must treat each patient with much patience, respect and care because some of them really struggle to even get transportation to the health facility.	I wouldn't limit my work to the consulting room. I will have to periodically visit the communities and reach out to those who for one reason or the other cannot come to the health facility with their health concerns.	They were very caring and thoughtful about us and the knowledge we got in class from them before going into the communities was really indepth. It made our work easier. Kudos to them.	I was expecting very high marks with the work we submitted. But I guess we should have put in much more work into it.	Can perform with assistance	Can perform with assistance	Can perform with assistance	Can perform with assistance	Can perform without assistance	Can perform with assistance	Can perform without assistance	Can perform with assistance	Can perform with assistance	Can perform without assistance	Can perform without assistance	Can perform with assistance	Can perform with assistance	Can perform with assistance	Can perform with assistance	Can perform with assistance	Can perform with assistance	Yes	Yes	Yes	Yes	Yes	Yes	I don't judge any patient I see now because I don't know what they may be going through at their end.		The fun things we did to release stress. Like climbing Adaklu mountain!	This had to do with the communities. We organized a clean up and the turn out was not encouraging from one of the communities.	Yes
YES	Class of 2022	Male	Level 500	8	Kodzobi	Yes	Yes	Yes	Yes	Yes	Yes	Yes	Yes	Yes	1. Hostile reception 2. Lack of basic social amenities to live with	1. The chief and his people turned out to be very friendly and receptive 2. They had potable water, electricity and roads(though untarred).	1. Some communities have development plans for their communities. They are not lying down idle waiting for the Government to do everything for them 2. Good toilet system still remains a challenge for some communities in Ghana.	That I have a role to play in making Ghana a healthy country. Also, some of the diseases are preventable through health education. So I will educate my patients on hygiene and importance of keeping their communities clean.	Provided us with the necessary tools before we entered the community. We were well equipped before going out into the communities. For instance we were taught how to profile a community.	I don't remember any.	Can perform without assistance	Can perform without assistance	Can perform without assistance	Can perform without assistance	Can perform with assistance	Can perform without assistance	Can perform without assistance	Can perform without assistance	Can perform with assistance	Can perform without assistance	Can perform without assistance	Can perform without assistance	Can perform without assistance	Can perform without assistance	Can perform without assistance	Can perform without assistance	Can perform without assistance	Yes	Yes	Yes	Yes	Yes	Yes	Show interest in my patients' location when taking history.	The medical practice is not limited to only drug prescription in the Consulting Rooms. Part of the work is on the field - educating people on community hygiene.	Medical screening	None	Yes	It's okay
YES	Class of 2022	Male	Level 500	10	Adaklu Abuadi	Yes	Yes	Yes	Yes	Yes	No	Not Sure	Yes	No	1. Ability to fulfill/complete the tasks that we’ve been assigned. 2. Not being able to talk to people (language barrier)	1. Réceptive contact persons 2. Interactive people 3. My team was very helpful in terms of planning and approach to our tasks	1. I learnt that the issue of sanitation and water related issues in Ghana can be curbed if health workers who have the requisite knowledge, corporate with communities to promote well being and sanitation. 2. That public health goes far beyond diseases alone but also preventive medicine.	1. To educate people on preventive medicine 2. To advice patients on how to take care of themselves after treatment especially if they come from endemic areas. 3. To encourage patients to seek health care as soon as they deem probable.	1. They were very nice and patient 2. They took our contacts and checked up on us 3. They convinced us they cared about our academic progress by asking us questions and giving us hints as to what projects to embark on and our approach to the program.	1. There should have been more training on the gathering of the data and also how to write a report. We found it quite challenging in our approach to writing our report.	Can perform without assistance	Can perform with assistance	Can perform with assistance	Can perform with assistance	Can perform without assistance	Can perform with assistance	Can perform without assistance	Can perform with assistance	Can perform with assistance	Can perform with assistance	Can perform with assistance	Can perform with assistance	Can perform with assistance	Can perform with assistance	Can perform without assistance	Can perform without assistance	Can perform with assistance	No	Yes	Yes	Yes	Yes	Yes	The way I approach taking histories has changed. I’ve learned to think in a broad sense beyond the hospital to the community level	Medicine has more to do than just treating patients. It’s also about preventive medicine	The whole process was exciting.	The conditions at our place of abode wasn’t too favorable in terms of food acquisition and water source.	Yes	Train students better in terms of report writing and approach to gathering data
YES	Class of 2021	Male	Level 600	9	Amedzofe	Yes	Yes	Yes	Yes	Yes	No	Yes	Yes	Yes	Insect bites	We had insecticides and repellents	1		They made sure we were OK in the community by visiting us	None	Can perform with assistance	Can perform with assistance	Can perform with assistance	Can perform with assistance	Can perform with assistance	Can perform with assistance	Can perform with assistance	Can perform with assistance	Can perform with assistance	Can perform with assistance	Can perform with assistance	Can perform with assistance	Can perform with assistance	Can perform with assistance	Can perform with assistance	Can perform with assistance	Can perform with assistance	Not sure	Yes	Not sure	Yes	Not sure	Not sure	Blaming patients	I got to understand that medicine is very broad and not limited to the consulting room alone	I really got to appreciate and understand why why patients delay in seeking health care	None	Yes	The duration extended abit
YES	Class of 2022	Male	Level 500	9	Anfoeta	Yes	Yes	No	Yes	Not Applicable	Yes	Yes	Yes	Yes	None	Adequately being preinformed on what to expect.	1. The practicality of community engagement. 2. An experience in identifying health problems and mobilizing and integrating community member in the problem solving method.	I plan to apply the knowledge and skills acquired in a manner that enables me to think critically about health related issues/problems, adopt integrated approaches to solving these problems with emphasis on involving community members in the process providing solutions to problems they face.	They were very resourceful to me. Their patience, dedication and commitment to ensuring that we acquired the necessary skills to be Exceptional doctors is worth commending.	I honestly liked everything about them and all they did. There may have been few challenges they may have had with ensuring we had it smooth. But they’ve effectively communicated some of those challenges to us. And I think I understood that some of those circumstances, were just beyond anyones control.	Can perform without assistance	Can perform without assistance	Can perform without assistance	Can perform without assistance	Can perform without assistance	Can perform without assistance	Can perform without assistance	Can perform without assistance	Can perform without assistance	Can perform without assistance	Can perform with assistance	Can perform without assistance	Can perform without assistance	Can perform without assistance	Can perform without assistance	Can perform without assistance	Can perform without assistance	Yes	Yes	Yes	Yes	Yes	Yes	I've changed my approach to patient care	Now, I’ve broadened my thought scope in identifying possible causes of patient problems	Community engagement and a dynamic approach to problem solving	None	Yes	Extending the program beyond the confines of the Volta region. At least, beginning with neighboring regions like the OTI and Eastern Regions
YES	Class of 2022	Male	Level 500	10	Tsrefe	Yes	Yes	No	Yes	Not Applicable	No	No	Yes	Yes	Snake bites	The apartment looked safe	The culture of the people and the impact I can make	Always consider the public health interventions in treatment	Very dedicated and down to earth	Nothing	Can perform without assistance	Can perform without assistance	Can perform without assistance	Can perform without assistance	Can perform without assistance	Can perform without assistance	Can perform without assistance	Can perform without assistance	Can perform without assistance	Can perform without assistance	Can perform without assistance	Can perform without assistance	Can perform without assistance	Can perform without assistance	Can perform without assistance	Can perform without assistance	Can perform without assistance	Yes	Yes	Yes	Yes	Yes	Yes	How I think about case presentations	Medicine is only in the consulting room	Mobilising the people for community labour, leading my group and the Adaklu mountain climb	None	Yes	Better accommodation and food.
YES	Class of 2022	Male	Level 500	9	Anfoeta	Yes	Yes	No	No	Yes	Yes	Yes	Yes	Yes	Food to eat	The hospitality of the community	Respect Unity and team work	Yes	Everything	A lot of hours in class	Can perform without assistance	Can perform without assistance	Can perform without assistance	Can perform without assistance	Can perform without assistance	Can perform without assistance	Can perform without assistance	Can perform without assistance	Can perform without assistance	Can perform without assistance	Can perform without assistance	Can perform without assistance	Can perform without assistance	Can perform without assistance	Can perform without assistance	Can perform without assistance	Can perform without assistance	Yes	Yes	Yes	Yes	Yes	Yes	I learnt that a lot of the patients that visit the clinic are from far with no means of transport so I have learnt to be patient with them when they come in late	Empathy	Interaction with the people in the community	Being beaten by sand flies	Yes	Accommodation should be improved and fans provided in the rooms . Also proper community entry should be practiced
YES	Class of 2022	Male	Level 500	7	Kodzobi	Yes	Yes	Yes	Yes	Yes	Yes	Not Sure	Yes	Yes	The toilet facilities, bugs and how the entire encounter was going to be. It was the first time ever embarking on such a trip	The reception on the first day. The chief and the people were very welcoming and the accommodation was very good. No problems with water and toilet facilities.	The Kodzobi experience was one that opened my eyes to the realities of people's living conditions. Organising our thoughts together as a group to help the expectant people was heartwarming. Basically, I learnt how to gather data and analyse And how to interact with people to get the information needed. Not everyone was entirely receptive	We've been told severally that data collection and analysis is a part of every occupation. As a doctor, it'll help me in my research conduction especially as I plan to move up the ladder	They were all very nice and didn't disregard any of the questions we had. Their visit during the 7 day period was also very nice as it showed we had some support anytime we needed. They opened our eyes to the fact that we can easily start things like these on our own and they'll be willing to help	There's nothing I disliked	Can perform without assistance	Can perform with assistance	Can perform with assistance	Can perform without assistance	Can perform without assistance	Can perform with assistance	Can perform without assistance	Can perform without assistance	Can perform without assistance	Can perform with assistance	Can perform with assistance	Can perform with assistance	Can perform with assistance	Can perform with assistance	Can perform without assistance	Can perform without assistance	Can perform without assistance	Yes	Yes	Yes	Not sure	Yes	Not sure	I've met a few of the people I encounted at Kodzobi on the ward Since we left and because of the knowledge on the community and its challenges it helped my understanding of their plight and suggest practical things to them. For my medical career, I'm more interested now in gathering data to be analysed and published in journals as that seems to be the key to rising higher	I thought some patients were just not being responsible enough about their health and that of their children. I still think so. Some do disregard health information provided them but at least now I got to understand that sometimes it's not the fault of the individual but some challenges are peculiar to some settlement and the various members of that settlement will have to work together to help c…	The friends we made whilst we were there made everyday beautiful. The walk with the chief's band coupled with the fufu lunch we had with the midwife in charge of the CHPS compound was the best	An encounter with one of the towns people who wasn't receptive of us at all. And preferred that we didn't engage him on anything. He eventually warmed up after some talks on the eyesight of his mother.	Yes
YES	Class of 2022	Male	Level 500	9	Akome	Yes	Yes	No	Yes	Not Applicable	Yes	Yes	Yes	Yes	I didn't have any anxieties		1. The gate keepers of a community are important in a successful community entry 2. It allowed me to understand the environment from which patients come from and how to approach them when they report to the hospital	Listen and understand patient consent	Their dedication.	Nothing so far.	Can perform without assistance	Can perform without assistance	Can perform without assistance	Can perform without assistance	Can perform without assistance	Can perform without assistance	Can perform without assistance	Can perform without assistance	Can perform without assistance	Can perform without assistance	Can perform without assistance	Can perform with assistance	Can perform with assistance	Can perform without assistance	Can perform without assistance	Can perform with assistance	Can perform without assistance	Yes	Yes	Not sure	Yes	Yes	Yes	Increased patience with patients.	The patient might not necessarily be at fault. They are probably just ignorant	Visit to the Akome water treatment plant	Residential facility was poor and we also had to go looking for water.	Yes	It's great in all. Some work can be done on the accommodation.
YES	Class of 2021	Female	Level 600	7	Adaklu Kodjobi	Yes	Yes	Yes	Yes	Yes	Yes	Yes	Yes	Yes	1. The cooperation of the community members. 2. The housing environment, in terms of availability of water, toilet facilities.	The leaders of the community as well as the school did their best in getting us a good accommodation and the people were very welcoming	1. I learnt about team work and it's importance in achieving goals. 2. I learnt about how important to prevent diseases at the community level	I intend to study the trends of diseases coming to my hospital and organizing educational talks to prevent them	They were very approachable and present. They came to visit us whiles we were in the community.		Can perform with assistance	Can perform with assistance	Can perform with assistance	Can perform with assistance	Can perform without assistance	Can perform without assistance	Can perform without assistance	Can perform without assistance	Can perform without assistance	Can perform without assistance	Can perform without assistance	Can perform without assistance	Can perform without assistance	Can perform with assistance	Can perform without assistance	Can perform without assistance	Can perform without assistance	Yes	Yes	Yes	Yes	Yes	Yes			We had a health walk which was interesting	My partner and I were sacked from a home when we went there for data collection.	Yes	Plans should be put in place to carry out our projects so that in subsequent years, the members of the community would be willing to give out inform
YES	Class of 2023	Male	Level 400	8	Adaklu Tsriefe	Yes	Not Sure	Yes	Yes	Yes	Not Sure	Yes	Yes	Yes	Anxiety about the reception from the community	The people were welcoming	1. No good work can be done in the community without knowing and meeting the right people 2. I learnt that making a community diagnosis is a collaborative effort with the community members.	Diseases can be dealt with easily from the root cause and this is found usually in the community	They involved us a lot in the class	Delay in the formulation of the questionnaires	Can perform with assistance	Can perform with assistance	Can perform with assistance	Can perform without assistance	Can perform without assistance	Can perform without assistance	Can perform without assistance	Can perform with assistance	Can perform with assistance	Can perform without assistance	Can perform without assistance	Can perform with assistance	Can perform with assistance	Can perform without assistance	Can perform with assistance	Can perform with assistance	Can perform without assistance	Yes	Yes	Yes	Yes	Yes		I value the community more now	Patients are not treated only in consulting rooms	Meeting with the adolescent club	Beaten by rain during the sharing of questionnaires	Yes	Extend the weeks of stay at the community
YES	Class of 2022	Male	Level 500	7	amuzudeve	Yes	Yes	Yes	Not Sure	Yes	Yes	Yes	Yes	Yes	Accommodation challenges	Assurance of security by community leaders, community hospitality	1. Need to give enough listening time and .uunderstand patients' challenges 2. Responsible health care goes beyond the hospital or clinic setting	Working on being a facilitator to encourage corporate and individual support improve community health as well as developing tracking and monitoring programs for community members to sustain and develop	In-depth knowledge applicable to community health care, participation in community engagements, timelines, readiness to offer learning support	Their number was inadequate for the many communities	Can perform without assistance	Can perform without assistance	Can perform without assistance	Can perform without assistance	Can perform without assistance	Can perform without assistance	Can perform without assistance	Can perform without assistance	Can perform without assistance	Can perform without assistance	Can perform without assistance	Can perform without assistance	Can perform without assistance	Can perform without assistance	Can perform without assistance	Can perform with assistance	Can perform without assistance	Yes	Yes	Yes	Yes	Yes	Yes	Interpersonal communication with patients and relatives	That distance is the major reason for communities not seeking appropriate health care	Drawing up a selfhelp programme to save money for water project sustainability	Having to walk about 300m to access the only good toilet facility in the community	Yes	Follow up on community on priority problems
YES	Class of 2021	Female	Level 600	14	Dzolo Gbogame	Yes	Yes	Yes	Not Sure	Not Sure	Yes	Yes	Yes	Not Sure	Particularly like hat kind of water they used and if feeding was going to be a challenge	My team was helpful and the place wasn’t very far from Ho	1. Teamwork 2. Understanding what a community really is.	Yes	Determined and caring	Nothing	Can perform with assistance	Can perform with assistance	Can perform with assistance	Can perform with assistance	Can perform with assistance	Can perform with assistance	Can perform without assistance	Can perform with assistance	Can perform with assistance	Can perform with assistance	Can perform with assistance	Can perform with assistance	Can perform with assistance	Can perform with assistance	Can perform with assistance	Can perform with assistance	Can perform without assistance	Yes	Yes	Yes	Yes	Yes	Yes	Empathy towards patients and teamwork	Iceberg phenomenon wasn’t merely something that was studied. Going to the community actually helps diagnose cases that would otherwise not report to the health facility.	The community chief, elders and members were very friendly and accommodating	Insect stings	Yes	The follow up to the community shouldn’t be overlooked
YES	Class of 2022	Male	Level 500	7	Tsito	Yes	Yes	No	Yes	Not Applicable	Yes	Yes	Yes	Yes			1.The people that come to our consulting rooms have lives that influence their health 2. What you think may be a community's problem may not be what they think it is.	Take a very critical look at the social history of patients	The things they talked about were relatable	Nothing	Can perform without assistance	Can perform without assistance	Can perform without assistance	Can perform without assistance	Can perform without assistance	Can perform with assistance	Can perform without assistance	Can perform without assistance	Can perform with assistance	Can perform without assistance	Can perform without assistance	Can perform without assistance	Can perform without assistance	Can perform without assistance	Can perform without assistance	Can perform without assistance	Can perform without assistance	Yes	Yes	Yes	Yes	Yes	Yes	I approach patients with a lot more respect and empathy now	The patients who come to us want us to feel their situation rather than just prescribing	Having to live in the Community and experience first-hand how to arrive at a community diagnosis		Yes
YES	Class of 2021	Male	Level 600	28	Adaklu Tsrefe	Yes	Yes	Yes	No	Not Sure	Not Sure	No	Yes	Yes	How to integrate with the members	How the people were welcoming	Life of a Doctor is beyond the consulting room. Most of the disease conditions can be prevented	Go beyond the consulting room	Their Passion	Nothing	Can perform with assistance	Can perform with assistance	Can perform with assistance	Can perform with assistance	Can perform with assistance	Can perform with assistance	Can perform with assistance	Can perform with assistance	Can perform with assistance	Can perform with assistance	Can perform with assistance	Can perform with assistance	Can perform with assistance	Can perform with assistance	Can perform with assistance	Can perform with assistance	Can perform with assistance	Not sure	No	No	No	No	Not sure					Yes
YES	Class of 2023	Female	Level 400	9	Amedzofe	Yes	Yes	Yes	Yes	No	No	Not Sure	Yes	Not Sure	Accommodation issues		The importance of community entry The importance of engaging the community		They were available when we called upon them		Can perform with assistance	Can perform with assistance	Can perform with assistance	Can perform with assistance	Can perform with assistance	Can perform with assistance	Can perform with assistance	Can perform with assistance	Can perform with assistance	Can perform with assistance	Can perform with assistance	Can perform with assistance	Can perform with assistance	Can perform with assistance	Can perform with assistance	Can perform with assistance	Can perform without assistance	Not sure	Yes	Yes	Yes	Yes	Yes					Yes
YES	Class of 2020	Male	Houseman	14	Tsito	Yes	Yes	No	Yes	Not Applicable	Yes	Yes	Yes	Yes				That the practice of medicine goes beyond the hospital, community engagement is paramount			Can perform with assistance	Can perform with assistance	Can perform with assistance	Can perform with assistance	Can perform without assistance	Can perform without assistance	Can perform without assistance	Can perform without assistance	Can perform with assistance	Can perform with assistance	Can perform with assistance	Can perform with assistance	Can perform with assistance	Can perform with assistance	Can perform with assistance	Can perform with assistance	Can perform without assistance	Yes	Yes	Yes	Yes	Yes	Yes					Yes
YES	Class of 2023	Male	Level 400	10	Anfoeta	Yes	Yes	Not Sure	Yes	Not Sure	Yes	Yes	Yes	Yes	Whether or not the community members were going to be friendly and hospitable	The key informants were very nice people	How to properly enter a community Taking note of the communities of patients during our encounter with them on the ward	All patients live in particular geographical locations that contribute the most to their health.	They were committed to their work		Can perform with assistance	Can perform with assistance	Can perform without assistance	Can perform without assistance	Can perform without assistance	Can perform with assistance	Can perform without assistance	Can perform with assistance	Can perform with assistance	Can perform without assistance	Can perform without assistance	Can perform with assistance	Can perform with assistance	Can perform without assistance	Can perform with assistance	Can perform with assistance	Can perform without assistance	Yes	Yes	Yes	Yes	Yes	Yes		Patients who visit our wards are only a handful of those who suffer from illnesses in the community	Giving health talk and career guidance to the jh students	Insect bites	Yes	Weeks should be extended
YES	Class of 2021	Female	Level 600	10	Asante Kpoeta	Yes	Yes	No	Yes	Not Applicable	Yes	Yes	Yes	Yes	Not applicable	Not applicable	Teamwork and Humility	Working well with others	They made time for us	Nothing	Can perform with assistance	Can perform with assistance	Can perform with assistance	Can perform with assistance	Can perform without assistance	Can perform with assistance	Can perform with assistance	Can perform with assistance	Can perform with assistance	Can perform with assistance	Can perform without assistance	Can perform with assistance	Can perform with assistance	Can perform without assistance	Can perform without assistance	Can perform with assistance	Can perform without assistance	Not sure	Yes	Yes	Yes	Yes	Yes	Patience with patients	Not sure	Health talk	None	Yes	More planning and teaching prior to departure
YES	Class of 2021	Female	Level 600	8	Kpoeta Asante	Yes	Yes	Yes	Yes	Yes	Yes	Not Sure	Yes	Not Sure	Not being able to interact well with the members of the community. Not having potable water.	The chief and his elders were welcoming. Our preceptor as well	Community entry is an important part of community medicine. More health workers are needed in the peripheries.				Can perform with assistance	Can perform with assistance	Can perform with assistance	Can perform with assistance	Can perform without assistance	Can perform without assistance	Can perform with assistance	Can perform without assistance	Can perform with assistance	Can perform with assistance	Can perform with assistance	Can perform with assistance	Can perform with assistance	Can perform without assistance	Can perform without assistance	Can perform with assistance	Can perform without assistance	Yes	Yes	Yes	Yes	Yes	Yes	I have learnt to see patients as a holistic being and not just a diseased person	Mental health and social wellbeing are ust as important as physical health	Visiting a waterfall in the locality		Yes
YES	Class of 2021	Male	Level 600	8	Tsito	Yes	Yes	Not Sure	Yes	Yes	Yes	Yes	Yes	Yes	Fear of mosquitoes	Mosquito nets	Community engagements	Community medicine	Encouraging	Pressure	Can perform without assistance	Can perform without assistance	Can perform without assistance	Can perform without assistance	Can perform without assistance	Can perform without assistance	Can perform without assistance	Can perform without assistance	Can perform without assistance	Can perform without assistance	Can perform without assistance	Can perform without assistance	Can perform without assistance	Can perform without assistance	Can perform without assistance	Can perform without assistance	Can perform without assistance	Yes	Yes	Yes	Yes	Yes	Yes	Tolerance	Intolerance	Food at the place	Strangers	Yes	Increase the days
YES	Class of 2021	Male	Level 600	8	KPOETA ASHANTI	Yes	Yes	Yes	No	Not Applicable	Yes	Yes	Yes	Yes			Teamwork and bringing health to the people	Teamwork	They were patient and checked on us from time to time	None	Can perform without assistance	Can perform without assistance	Can perform without assistance	Can perform without assistance	Can perform without assistance	Can perform without assistance	Can perform without assistance	Can perform without assistance	Can perform without assistance	Can perform without assistance	Can perform without assistance	Can perform with assistance	Can perform without assistance	Can perform without assistance	Can perform with assistance	Can perform with assistance	Can perform with assistance	Yes	Yes	Yes	Yes	Yes	Yes	None	None	Transect walk	None	Yes	Increase the number of days spent in the community
YES	Class of 2020	Female	Houseman	7	Akome	Yes	No	No	Yes	Yes	No	No	No	No	State of accommodation, source of water and security. Whether or not the community members will welcome us	Nothing	Everyone irrespective of socioeconomic status needs a doctor and access to good health	I have to serve humanity at all cost	Nothing	Nothing	Can perform with assistance	Can perform with assistance	Can perform with assistance	Can perform with assistance	Can perform without assistance	Can perform without assistance	Can perform with assistance	Can perform with assistance	Can perform with assistance	Can perform with assistance	Can perform with assistance	Can perform without assistance	Can perform with assistance	Can perform without assistance	Can perform without assistance	Can perform without assistance	Can perform without assistance	Yes	Yes	Yes	Yes	Yes	Yes	I've learnt to be patient with patients	A person's community influence the health	Nill	Poor accommodation and insect bites that left plenty scars	Yes	Better accommodation with good security should be provided for all students.
YES	Class of 2020	Female	Houseman	8	Anfoeta	Yes	Yes	Yes	Yes	Yes	Yes	Yes	Yes	Yes	Accommodation and feeding						Can perform with assistance	Can perform with assistance	Can perform with assistance	Can perform with assistance	Can perform with assistance	Can perform with assistance	Can perform with assistance	Can perform with assistance	Can perform with assistance	Can perform with assistance	Can perform with assistance	Can perform with assistance	Can perform with assistance	Can perform with assistance	Can perform with assistance	Can perform with assistance	Can perform with assistance	Not sure	Yes	Not sure	Not sure	Not sure	Yes					Yes
YES	Class of 2023	Female	Level 500	7	Kojobi	Yes	Yes	Yes	Yes	Yes	No	Not Sure	Yes	Yes	Toilet facilities	There were adequate toilet facilities	Importance of community learning and unity	Community skills	Organized	Information wasn’t relayed early sometimes	Can perform with assistance	Can perform with assistance	Can perform with assistance	Can perform with assistance	Can perform with assistance	Can perform with assistance	Can perform without assistance	Can perform with assistance	Can perform with assistance	Can perform with assistance	Can perform without assistance	Can perform with assistance	Can perform with assistance	Can perform without assistance	Can perform with assistance	Can perform with assistance	Can perform without assistance	No	No	Not sure	Yes	Yes	No	Better at establish rapport	That dealing with the community is a vital part of preventing disease	Meeting great people	Walking in the hot sun during transect walk	Yes	Information regarding it should be relayed earlier so that students can adequately prepare
YES	Class of 2021	Male	Houseman	14	Tsito	Yes	Yes	No	Yes	Not Applicable	Yes	Yes	Yes	Yes	Exposure to mosquitoes, the fear of good reception	We were warmly welcomed and accepted on first day, we had good place of sleep devoid of mosquitoes	1. How to get a community diagnosis 2. How to do community entry by reaching out to community and opinion leaders	To always add the need for public health in my practise by thinking beyond simply diagnosing in the consulting room but think outside the box taking into consideration the community my patients are coming from.	They took their time and took us through what we need to do when we get to the community. It simplified our duties when we got to the field.	Not applicable	Can perform with assistance	Can perform with assistance	Can perform without assistance	Can perform without assistance	Can perform with assistance	Can perform with assistance	Can perform without assistance	Can perform with assistance	Can perform with assistance	Can perform with assistance	Can perform without assistance	Can perform with assistance	Can perform without assistance	Can perform without assistance	Can perform with assistance	Can perform with assistance	Can perform without assistance	Yes	Yes	Yes	Yes	Yes	Yes	Treating all patients as equal	A patient's outlook may not necessarily define their calibre of persona	The transect walk and drawing of the community profile afterwards	It was a short time. Wanted to explore more	Yes	Probably
YES	Class of 2022	Male	Level 600	6	Dzolo Gborgame	Yes	Yes	No	Yes	Not Applicable	Yes	No	Yes	Yes			1. The community entry process 2. The importance of having a contact person.	The importance of truly understanding the community profile before interacting with members of the community.	I liked their enthusiasm in teaching us.	Nothing	Can perform with assistance	Can perform without assistance	Can perform with assistance	Can perform without assistance	Can perform without assistance	Can perform with assistance	Can perform with assistance	Can perform with assistance	Can perform without assistance	Can perform without assistance	Can perform without assistance	Can perform with assistance	Can perform without assistance	Can perform with assistance	Can perform without assistance	Can perform with assistance	Can perform without assistance	Yes	Not sure	Yes	Not sure	Yes	Yes		The importance of knowing and understanding the communities from which patients come from in relation to the various risk factors and precipitating factors for both communicable and non communicable diseases in light of the diseases that patients present with at the health facility and the importance of preventing these diseases at the primordial and primary levels.	The Community entry process.	unavailability of potable water at the residence and the reliance of rain water for day to day activities.	Yes	Possible extension of the duration of stay to two weeks instead of one week. Or should faculty still choose to maintain it at one week, there should be at least a days visit by all teams to their respective communities to reassess and evaluate the problems they identified and monitor the progress of their interventions. Also a revisit is incumbent as some of the problems identified needs careful …
YES	Class of 2022	Male	Level 600	10	Adaklu Abuadi	Yes	Yes	Yes	Yes	Yes	No	Yes	Yes	No	Language barrier	People of the town were approachable	How to interact with people and think through identifying and solving problems	Ability to identify public health problems and engaging the community in solving it.	They helped and supported us with information and tip that helped our research	Nothing	Can perform without assistance	Can perform with assistance	Can perform with assistance	Can perform with assistance	Can perform without assistance	Can perform without assistance	Can perform without assistance	Can perform with assistance	Can perform with assistance	Can perform with assistance	Can perform with assistance	Can perform with assistance	Can perform with assistance	Can perform with assistance	Can perform with assistance	Can perform with assistance	Can perform with assistance	Yes	Yes	Yes	Yes	Yes	Yes	Approach to taking histories and linking any health condition to a public health problem	That the medical profession is limited to only the facilities. It also involves the community	Visit to the various resource persons. And the talks and health screening we did	Access to place of convenience Portable water supply Bad network for telecommunication and research	Yes	Practical sessions about how to engage the community and the various leaders before students are sent out
YES	Class of 2020	Male	Houseman	28	Amuzudeve	Yes	Yes	No	No	Not Applicable	Yes	Yes	Yes	Yes	NA	NA	1. How to mobilize a community to achieve a goal 2. Leadership	1. I lead nurses sometimes in decision making with regards to how what to do to improve upon health care delivery 2. I also help mobilize some resources needed for an intervention	They were cooperative and easily approached	NA	Can perform without assistance	Can perform with assistance	Can perform without assistance	Can perform without assistance	Can perform without assistance	Can perform without assistance	Can perform without assistance	Can perform without assistance	Can perform with assistance	Can perform without assistance	Can perform without assistance	Can perform with assistance	Can perform with assistance	Can perform without assistance	Can perform without assistance	Can perform with assistance	Can perform without assistance	Yes	Yes	Yes	Yes	Yes	Yes	I used to treat conditions of patients in isolation now I take into consideration the social, economic, religious factors	I used to treat conditions of patients in isolation now I take into consideration the social, economic, religious factors	Meeting the community together with lecturers. The interaction was okay.	NA	Yes	Improve resident facilities or conditions for students
YES	Class of 2024	Male	Level 400	10	Sokode lokoe	Yes	Yes	No	Yes	Not Applicable	Yes	Yes	Yes	Yes				That the community is the reason for our training	Accommodating	Nothing as of now	Can perform without assistance	Can perform without assistance	Can perform with assistance	Can perform with assistance	Can perform without assistance	Can perform with assistance	Can perform without assistance	Can perform without assistance	Can perform with assistance	Can perform without assistance	Can perform without assistance	Can perform without assistance	Can perform without assistance	Can perform without assistance	Can perform with assistance	Can perform with assistance	Can perform without assistance	Yes	Yes	Yes	Yes	Yes	Yes	Public education	That medicine is a place to make money	Having a talk with the students of Springs Preparatory school.	Nothing as of now	Yes	1.Inclusion of more towns and villages . 2.Removal of suburban areas and focussing on the villages
YES	Class of 2024	Male	Level 400	10	Sokode Lokoe	Yes	Yes	No	Yes	Not Applicable	Yes	Yes	Yes	Yes	None.	Not applicable.	To work as a team to solve health issues. To tackle problems by going to the grassroots of the community.	Tackling health issues by engaging communities at the grassroots level.	They ensured that we were set logistically for the programme.	Nothing.	Can perform without assistance	Can perform without assistance	Can perform without assistance	Can perform without assistance	Can perform without assistance	Can perform without assistance	Can perform without assistance	Can perform without assistance	Can perform without assistance	Can perform without assistance	Can perform without assistance	Can perform without assistance	Can perform without assistance	Can perform without assistance	Can perform without assistance	Can perform without assistance	Can perform without assistance	Yes	Yes	Yes	Yes	Yes	Yes	I've learnt to better appreciate community health nurses.	The community health nurses really are the backbone of preventive public health in the country.	An evening conversation with the family that hosted us.	None.	Yes	More time should be given for the programme.
YES	Class of 2024	Male	Level 400	10	Anfoeta	Yes	Yes	No	Yes	Not Applicable	Yes	Yes	Yes	Yes			Community entry and mobilization		They answered all our questions and made our work a little bit easier.		Can perform without assistance	Can perform without assistance	Can perform without assistance	Can perform without assistance	Can perform without assistance	Can perform without assistance	Can perform without assistance	Can perform with assistance	Can perform with assistance	Can perform with assistance	Can perform without assistance	Can perform with assistance	Can perform with assistance	Can perform without assistance	Can perform with assistance	Can perform with assistance	Can perform without assistance	Yes	Yes	Yes	Yes	Yes	Yes	My perception about working in small towns		Interactions with the people	The rain	Yes	It should be scheduled at a time when there’s little or no rainfall.
YES	Class of 2024	Male	Level 400	10	Amuzu Deve	Yes	Yes	No	Yes	Not Applicable	Yes	Yes	Yes	Yes			To best way to health care is through the Primary Health Centre The concept of Community engagement cuts through various facets of life	Practice community medicine and create innovative ways to encourage health promotion.	How they practicalised the course and allowed for our contributions	Some lectures were overpacked	Can perform without assistance	Can perform without assistance	Can perform without assistance	Can perform without assistance	Can perform with assistance	Can perform without assistance	Can perform without assistance	Can perform with assistance	Can perform with assistance	Can perform with assistance	Can perform without assistance	Can perform with assistance	Can perform with assistance	Can perform without assistance	Can perform without assistance	Can perform with assistance	Can perform with assistance	Yes	Yes	Yes	Yes	Yes	Yes	Accomodating their ideas and working with them to achieve a common goal in terms of their health. Acknowledging the fact that medicine isn't beyond the lay person	The best way to help is to be with the community	Interaction with nursing staff and contact persons and community members about health related issues in the community and listening to their opinions	No washroom	Yes	Some communities are farming communities. Postings shouldn't be done during harvesting season to get more members available
YES	Class of 2024	Female	Level 400	7	Adaklu Kodzobi	Yes	No	No	Yes	Not Applicable	Yes	Yes	Yes	Yes			Structure of authority in Kodzobi community. ( Decentralization of power) History of Kodzobi	Yes	They taught well, ensured we were okay and. Checked up on us while we were in the community		Can perform with assistance	Can perform with assistance	Can perform with assistance	Can perform without assistance	Can perform without assistance	Can perform with assistance	Can perform with assistance	Can perform with assistance	Can perform without assistance	Can perform without assistance	Can perform without assistance	Can perform with assistance	Can perform with assistance	Can perform without assistance	Can perform with assistance	Can perform with assistance	Can perform without assistance	Yes	Not sure	Not sure	Yes	No	Yes			Educating the youth of the community	Not understanding most of the things that were spoken in the local dialect of the community ( language barrier)	Yes	Providing physical solutions and not education only to the community
YES	Class of 2024	Female	Level 400	9	Amedzofe	Yes	Yes	Yes	Yes	Yes	Yes	Yes	Yes	No	Anxieties about accommodation including washrooms, bathrooms and sleeping area. Anxieties about going to a new place outside my comfort zone Anxieties about having to learn new customs and traditions Anxieties about the journey up the mountain	Seniors' past experience Personal fears of trying new things out Personal fears of meeting new people	Personally I learnt that, it wasn't as scary as I expected because once I got there, I realised I was capable of performing I also learnt that interacting with people from different cultures helps my confidence levels	From what I learnt, I discovered that i did a lot of things which made me feel anxious but I did it anyway and if I was put in such a situation in the future, I won't let anxiety stop me from achieving my goals	I liked their encouragement and preparation for the task.		Can perform without assistance	Can perform with assistance	Can perform with assistance	Can perform without assistance	Can perform with assistance	Can perform without assistance	Can perform without assistance	Can perform without assistance	Can perform without assistance	Can perform without assistance	Can perform without assistance	Can perform with assistance	Can perform with assistance	Can perform with assistance	Can perform with assistance	Can perform without assistance	Can perform without assistance	Yes	Yes	Yes	Yes	Yes	Yes	Patience		Giving your health talk at the college of education	The constant rains	Yes	The time should be extended
YES	Class of 2024	Female	Level 400	10	Hlefi	Not Sure	No	Yes	Yes	Yes	Yes	Yes	Yes	Yes	Was not sure what to expect and how to execute projects	Help from the in-charge	Patience, time management	Time management			Can perform with assistance	Can perform with assistance	Can perform without assistance	Can perform without assistance	Can perform without assistance	Can perform without assistance	Can perform with assistance	Can perform with assistance	Can perform with assistance	Can perform without assistance	Can perform with assistance	Can perform with assistance	Can perform without assistance	Can perform without assistance	Can perform without assistance	Can perform without assistance	Can perform without assistance	No	Yes	Yes	Yes	Yes	Yes	Being more patient when explaining certain concepts		Moving into communities	Not being able to execute certain projects	Yes
YES	Class of 2024	Male	Level 400	10	Adaklu Have	Yes	Yes	Yes	Yes	No	Yes	Yes	Yes	Yes	fear of insects and snakes, no network service and availability of good infrastructure	Technological advancements with regards to good infrastructure like good roads, potable water etc	How to officially enter a community & improvement of knowledge on Health systems in Ghana	Using the knowledge acquired here to better choose the facilities to work with	Timeliness in service delivery	Too strict. Please allow for flexibility in structure	Can perform without assistance	Can perform without assistance	Can perform with assistance	Can perform with assistance	Can perform with assistance	Can perform with assistance	Can perform without assistance	Can perform without assistance	Can perform without assistance	Can perform with assistance	Can perform with assistance	Can perform without assistance	Can perform with assistance	Can perform with assistance	Can perform with assistance	Can perform with assistance	Can perform without assistance	Not sure	Yes	Yes	Yes	Yes	Yes	Being time conscious and dedicated	Treat everyone equally	Visiting the community	No known worst experiences yet	Yes	More communities should be involved
YES	Class of 2024	Female	Level 400	10	Sokode-Lokoe	Yes	Yes	Yes	Yes	Yes	Yes	Yes	Yes	Yes	Accommodation	The family we stayed with was very welcoming	Differences in what is accepted traditionally across Volta region. Some of the duties and jurisdiction of a CHPS compound.	I plan to reassure as many patients as possible. Some of them really only need reassurance in order to promote wellness and compliance.	They were very engaging and ready to answer every question or doubt.	Nothing	Can perform with assistance	Can perform with assistance	Can perform without assistance	Can perform without assistance	Can perform with assistance	Can perform with assistance	Can perform without assistance	Can perform without assistance	Can perform without assistance	Can perform without assistance	Can perform without assistance	Can perform with assistance	Can perform with assistance	Can perform without assistance	Can perform with assistance	Can perform with assistance	Can perform without assistance	No	Yes	Yes	Yes	Not sure	Yes	Reassuring patients as much as possible	The reason a lot of people don't go to the hospital has more to do with behavior of staff and not lack of trust in orthodox medicine.	The accommodation	The constant rains	Yes	Accommodation inspection prior to student arrival
YES	Class of 2024	Male	Level 400	10	Amuzudeve	Yes	Yes	Not Sure	Yes	Not Applicable	Yes	Yes	Yes	Yes			1. The healthcare system in a rural setting. 2. Some important information on farming and how it affects the life of the farmer.	Encourage the authorities and NGOs to reach out to the hard-to-reach communities	Adequate knowledge on the programme. Sharing of their experiences.	Nothing	Can perform with assistance	Can perform without assistance	Can perform without assistance	Can perform without assistance	Can perform without assistance	Can perform without assistance	Can perform without assistance	Can perform with assistance	Can perform without assistance	Can perform with assistance	Can perform with assistance	Can perform without assistance	Can perform with assistance	Can perform without assistance	Can perform without assistance	Can perform with assistance	Can perform without assistance	Yes	Yes	Yes	Yes	Yes	Yes	Expecting patients to report to the hospital early for management.		The reception from the community. The knowledge and extracurricular skills I got.	Language barrier	Yes	More facilitators Improved accommodation for students
YES	Class of 2024	Male	Level 400	10	Hlefi	Yes	Yes	Yes	Not Sure	Yes	Yes	No	Yes	Yes	Have difficulty in speaking the Ewe language and I was the only one in the my group that could speak the language	The preceptor helped us in meeting the elders so did some of the talking in the English language while he spoke Ewe		How to engage the community to promote health	They explained to us how to go about things when we get to the community		Can perform with assistance	Can perform without assistance	Can perform with assistance	Can perform with assistance	Can perform without assistance	Can perform without assistance	Can perform with assistance	Can perform with assistance	Can perform with assistance	Can perform without assistance	Can perform without assistance	Can perform with assistance	Can perform without assistance	Can perform without assistance	Can perform without assistance	Can perform without assistance	Can perform without assistance	Yes	Yes	Yes	Yes	Yes	Not sure	That patients are ready to change and be better at promoting their own health after they understand why they must	The rural communities also need medical or health workers as well	Playing vital roles in the health team	Difficulty obtaining food	Not sure	Everyone should be involved and not just the Ewe speaking students doing most of the work
YES	Class of 2024	Female	Level 400	10	Sokode-lokoe	Yes	Yes	Yes	Yes	Yes	Yes	Yes	Yes	Yes	The condition of the accommodation	Our accommodation was very nice and the people were welcoming	1. How to work with a group 2. How to organise and give a health talk	I plan on applying the skill of team work	They were very welcoming and willing to teach	Nothing	Can perform with assistance	Can perform with assistance	Can perform with assistance	Can perform without assistance	Can perform without assistance	Can perform without assistance	Can perform without assistance	Can perform without assistance	Can perform with assistance	Can perform without assistance	Can perform without assistance	Can perform with assistance	Can perform with assistance	Can perform without assistance	Can perform with assistance	Can perform with assistance	Can perform without assistance	Not sure	Yes	Yes	Yes	Yes	Not sure	I am more understanding of patients I am taking the medical career more serious	The perception that most people know where to seek health care The medical career is more difficult than I thought	Going to the communities	None	Yes	More communities should be added
YES	Class of 2024	Male	Level 400	10	Hlefi	Yes	Yes	No	Yes	Not Applicable	Yes	Yes	Yes	Yes			1.Participation of Gatekeepers is very crucial for the success of any health promotion programme in a community 2.Things don't always go as planned but you still have to find your way to achieve the goals you set	I plan to strengthen education of people on health related issues	They are knowledgeable and experienced in the field		Can perform with assistance	Can perform without assistance	Can perform without assistance	Can perform with assistance	Can perform without assistance	Can perform without assistance	Can perform without assistance	Can perform with assistance	Can perform with assistance	Can perform with assistance	Can perform with assistance	Can perform with assistance	Can perform with assistance	Can perform without assistance	Can perform without assistance	Can perform with assistance	Can perform without assistance	Yes	Yes	Yes	Yes	No	Yes			Working at the health centre	Insect bites all over body on daily basis	Yes
YES	Class of 2024	Male	Level 400	10	BLIDOKOPE	Yes	Yes	Yes	Yes	Yes	Yes	Yes	Yes	Yes	Fear of the unknown Fear of not getting a good accommodation	The members of the community Personal life experiences No option	The act of Making new friends The act of entering into a community The act of public speaking	Ability to go dwell in any facility of a town I might b posted to Ability to interact with any patients and taking into accounts their beliefs	Coming around during the course of the community engagement. Encouraging us and given us prior knowledge and skills before entering the community	Coming around during the course of the community engagement. Encouraging us and given us prior knowledge and skills before entering the community	Can perform without assistance	Can perform without assistance	Can perform without assistance	Can perform without assistance	Can perform without assistance	Can perform without assistance	Can perform without assistance	Can perform without assistance	Can perform with assistance	Can perform with assistance	Can perform without assistance	Can perform without assistance	Can perform with assistance	Can perform without assistance	Can perform without assistance	Can perform without assistance	Can perform without assistance	Yes	Yes	Yes	Yes	Yes	Yes	Empathetic and more understanding as to why patients do the things they do despite advise from us		Focus group discussions	Accommodation	Yes	Ensure contact persons are people who are ready to assist students when they go. Accommodations should be checked before allowing students to go.
YES	Class of 2024	Female	Level 400	10	Amuzu Deve	Yes	Yes	Yes	Yes	Yes	Yes	Yes	Yes	Yes	Way of living in the community	Indigenes were hospitable	A different way of living Better communication skills with elders	Communicating better with elderly clients	Their concern in making sure we are comfortable	Nothing	Can perform with assistance	Can perform with assistance	Can perform without assistance	Can perform without assistance	Can perform with assistance	Can perform without assistance	Can perform without assistance	Can perform with assistance	Can perform with assistance	Can perform without assistance	Can perform without assistance	Can perform with assistance	Can perform with assistance	Can perform without assistance	Can perform without assistance	Can perform with assistance	Can perform with assistance	Yes	Yes	Yes	Yes	Yes	Yes	Misjudging their medical choices	That everyone should be able to at least gain access to health care	Working together with community indigenes	Walking a very long distance to visit a little pond the community drinks from	Yes	More enquiries should be made about where students will be accomodated
YES	Class of 2024	Female	Level 400	10	Adaklu Sofa	Not Sure	Yes	Yes	Not Sure	Not Sure	Yes	Yes	Yes	Not Sure	Language Barrier	the supervisors helped	1.I learned how to be a team player 2. I learned how to use the appropriate channels in reaching out to the chief and elders of the community	I plan to apply what I learned from being a team player	they were very receptive and were willing to help us if we were having any challenges	I was OK with them	Can perform with assistance	Can perform with assistance	Can perform with assistance	Can perform with assistance	Can perform with assistance	Can perform with assistance	Can perform without assistance	Can perform with assistance	Can perform with assistance	Can perform with assistance	Can perform with assistance	Can perform with assistance	Can perform with assistance	Can perform with assistance	Can perform with assistance	Can perform with assistance	Can perform with assistance	Not sure	Yes	Yes	Not sure	Not sure	Not sure	Being more patient and understanding	The background of patients sometimes influences their health	learning how to make Gari	Insects biting me	Yes	Provide some items for communal labour
YES	Class of 2024	Male	Level 400	10	Adaklu Torda	Yes	Yes	Yes	Yes	Yes	Yes	Yes	Yes	Yes	1. Comfortable accommodation 2. Water and Electricity 3. Availability of food in the community	My worries were alleviated when I found out that werent the case	1. People have their own view of the world and to help them do the right thing, you need to understand that way of doing things. 2.	Public Health	They gave us an in-depth information to make the program successful. They also made efforts to ensure the program was successful, notable is when they provided us with cleaning materials, water sachets, mosquito sprays, mattresses and others. They came around to check our stay and how the program is going too.		Can perform without assistance	Can perform without assistance	Can perform without assistance	Can perform without assistance	Can perform without assistance	Can perform without assistance	Can perform without assistance	Can perform without assistance	Can perform without assistance	Can perform without assistance	Can perform without assistance	Can perform without assistance	Can perform without assistance	Can perform without assistance	Can perform without assistance	Can perform without assistance	Can perform without assistance	Yes	Yes	Yes	Yes	Yes	Yes	Understanding the way the do the things they do.	Medicine is not always about diagnosing and treating patient but identifying what patients do that result them in their state. That assist you in efficiently treating patients.	With the chiefs, elders and CHN in the village when they prepared fufu and goat meat soup for us.	walking a far distance to get access to water to bath	Yes
YES	Class of 2024	Female	Level 400	10	Adaklu-Have	Yes	Yes	Yes	Yes	Yes	Yes	Yes	Yes	Yes	I wasn't sure about the reception we were going to receive and as well as our accommodation facility.	The facility we were housed in was okay so my anxiety on that side was quelled. The regent seemed to know why we were there and so I was encouraged by his reception.	I learnt to always have a backup plan in dealing with people because things don't always go as planned. I also learnt to be patient when dealing with people and in responding to their questions as they only ask because they do not know.	I'd be a doctor who listens to patients, is patient with them in explaining and educating them.	They were reachable in case of any issues and they taught us enough to stand on our own inthw communities.	Nothing.	Can perform without assistance	Can perform without assistance	Can perform without assistance	Can perform without assistance	Can perform without assistance	Can perform without assistance	Can perform without assistance	Can perform without assistance	Can perform with assistance	Can perform without assistance	Can perform without assistance	Can perform with assistance	Can perform with assistance	Can perform without assistance	Can perform with assistance	Can perform without assistance	Can perform without assistance	Yes	Yes	Yes	Yes	Yes	Yes	Health promotion is really important and I learnt just how important is is which has changed my attitude towards it.	Patients don't know a lot of things I usually assume they know or are supposed to know so it's my job to educate.	Our house to house health promotion	The cancellation of some of our activities	Yes	All the communities should be prepped for the entry by students beforehand and they accommodation facilities be sorted and approved to be habitable
YES	Class of 2024	Female	Level 400	10	Tsito	Yes	Yes	Yes	Yes	Not Sure	Yes	Yes	Yes	Yes	Not sure of what exactly I was going to encounter in the community	The nice reception of the people and their constant follow up	Culture is greatly upheld in the communities. Paramouncy and chieftancy is greatly respected		Their commitment and passion as they teach	None	Can perform with assistance	Can perform with assistance	Can perform with assistance	Can perform with assistance	Can perform without assistance	Can perform without assistance	Can perform without assistance	Can perform with assistance	Can perform with assistance	Can perform with assistance	Can perform without assistance	Can perform with assistance	Can perform with assistance	Can perform with assistance	Can perform without assistance	Can perform with assistance	Can perform without assistance	Yes	No	No	No	No	Yes			I could engage with the community members freely	Using rainwater to bath	Yes	Time extension
YES	Class of 2024	Female	Level 400	10	Amudzu Deve	Yes	Yes	Yes	Yes	Yes	Yes	Yes	Yes	Yes	Bad accommodation, Poor water supply, Bad network	The accommodation was good, Had access to water, Network wasn’t bad, Peaoole were welcoming	1. A lot of things affect the way people respond to health issues. 2. Most of the things in 1 are beyond their control	To put myself in the shoes of patients understanding where they come from	They were student friendly; the classes were interesting	N/A	Can perform without assistance	Can perform without assistance	Can perform without assistance	Can perform without assistance	Can perform without assistance	Can perform with assistance	Can perform without assistance	Can perform without assistance	Can perform with assistance	Can perform without assistance	Can perform with assistance	Can perform with assistance	Can perform with assistance	Can perform without assistance	Can perform with assistance	Can perform with assistance	Can perform without assistance	Yes	Yes	Yes	Yes	Yes	Yes	Be more patient and see things from their perspective as well	Most people are ignorant; not by choice	Getting to know other people‘s way of doing things especially health-wise	When my team and the town leaders had to wait for long while	Yes	Better accommodation provision for some towns
YES	Class of 2024	Male	Level 400	10	Hlefi	Not Sure	Yes	Yes	No	Yes	Yes	No	Yes	Yes	Fear of hunger	Nothing really	Teamwork and adaptability	It will help me be a better team player	They were caring	Poor organisation	Can perform with assistance	Can perform without assistance	Can perform with assistance	Can perform with assistance	Can perform without assistance	Can perform with assistance	Can perform without assistance	Can perform without assistance	Can perform without assistance	Can perform with assistance	Can perform with assistance	Can perform with assistance	Can perform with assistance	Can perform without assistance	Can perform without assistance	Can perform with assistance	Can perform with assistance	Not sure	Yes	Yes	Yes	No	Yes	Nothing really	We need more medical practitioners in the rural areas	The people in the community were really welcoming	Language barrier and disappointment from the community	Not sure	Proper organisation
YES	Class of 2024	Male	Level 400	10	Amedzofe	Yes	Yes	Yes	Yes	Not Sure	Yes	Not Sure	Yes	Yes	1. Anxious about how we will be received by the community members.	The welcoming nature of the chiefs and elders made me feel at home.	1. The essence of team work 2. Practicalities of community entry and how to relate with community members.	I plan to work effectively with my colleagues in the health field.	It was easy to talk to most of them.		Can perform with assistance	Can perform with assistance	Can perform with assistance	Can perform with assistance	Can perform without assistance	Can perform with assistance	Can perform without assistance	Can perform with assistance	Can perform with assistance	Can perform with assistance	Can perform with assistance	Can perform with assistance	Can perform with assistance	Can perform without assistance	Can perform with assistance	Can perform with assistance	Can perform without assistance	Yes	Yes	Yes	Yes	Yes	Yes	To see the patient as having control over his or her health.	The thought that communicating with patients is that easy.	Interacting with traditional leaders	The absence of items to organise some health promotion activities.	Yes	Extend the time for SCEP due to the many competencies required.
YES	Class of 2024	Female	Level 400	9	Amedzofe	Yes	Yes	No	Yes	Not Applicable	Yes	Not Sure	Yes	No			I learnt how the subdistrict work in terms of health and how it feels like to be in a compound house.	I have learnt to accommodate a lot of people	They gave us everything we needed to stay at Amedzofe and it was nice when they came by to check up on us. They even called prior when they learned we had to buy water	They did not come to our house	Can perform without assistance	Can perform without assistance	Can perform without assistance	Can perform without assistance	Can perform without assistance	Can perform without assistance	Can perform without assistance	Can perform with assistance	Can perform with assistance	Can perform without assistance	Can perform without assistance	Can perform with assistance	Can perform with assistance	Can perform with assistance	Can perform with assistance	Can perform with assistance	Can perform without assistance	Yes	Yes	Yes	Yes	Yes	Yes	I now understand how the community sometimes think in relation to their health	The communities need a lot of health education	The community entry where they made us drink some of the schnapps, it was a new experience and nice although the alcohol doesn't taste nice and also the tour to the tourist sites	My group members were not cooperative. We were late most of the time where we had to meet the elders	Yes	In my community, the health center was for just one community so we did not see people come to the health centre. If we could go to a place where the health centre serves two or three communities, we will be able to get in contact with a lot of people and also help us in how we relate with the people. We were not able to 'consult' during our stay.
YES	Class of 2024	Male	Level 400	10	Tsito	Yes	Yes	Yes	Yes	Yes	Yes	No	Yes	Yes	Financial strain,no network reception	Quality network reception,free food	How to practicalize theoretical knowledge,how to express myself in royal company	Patience,grace	The way they taught was soothing,no	Nothing	Can perform with assistance	Can perform with assistance	Can perform with assistance	Can perform with assistance	Can perform without assistance	Can perform with assistance	Can perform without assistance	Can perform with assistance	Can perform with assistance	Can perform with assistance	Can perform with assistance	Can perform with assistance	Can perform with assistance	Can perform with assistance	Can perform without assistance	Can perform with assistance	Can perform without assistance	Yes	Yes	Yes	Yes	Yes	Not sure	Indifference	That patients don’t care about their health until it’s too late	The free food	Having to pay for transportation	Yes	More thorough preparation of students for community entry
YES	Class of 2024	Male	Level 400	7	Kodzobi	Yes	Yes	Yes	Yes	Yes	Yes	Yes	Yes	Yes	How the community will accept us	The warm reception of the community especially the chief	Community diagnosis and team work	I am planning to place importance to public health (preventive medicine) by effective community and stakeholder engagements.	They made the lectures as practical as possible	The assignment and work load	Can perform without assistance	Can perform without assistance	Can perform without assistance	Can perform without assistance	Can perform with assistance	Can perform with assistance	Can perform without assistance	Can perform with assistance	Can perform without assistance	Can perform with assistance	Can perform without assistance	Can perform without assistance	Can perform with assistance	Can perform without assistance	Can perform without assistance	Can perform without assistance	Can perform without assistance	Yes	Yes	Yes	Yes	Yes	Yes	The causes of disease can often times be traced to preventable factors at the community level hence the need to educate patients as such.	That, public health was not essential in medicine	Engagement with the adolescent reproductive health club to educate them on menstrual hygiene	Poor accommodation condition	Yes	The reflective writing bit should be dropped so that the group can focus on the report and presentation
YES	Class of 2024	Female	Level 400	10	Adaklu-Sofa	Yes	Not Sure	Yes	Yes	Yes	Not Sure	Yes	Yes	Not Sure	Language barrier	I was able to communicate with the community members despite the supposed language barrier.	1. How to relate with other people from other backgrounds. 2. How to sustain amicable relationships with other people from other backgrounds.	I would be more patient with my patients.	They took their time to take us through the possible things we would meet as we go into the community.	Not about the lecturers but about the time. We couldn't do more practical work.	Can perform with assistance	Can perform with assistance	Can perform with assistance	Can perform without assistance	Can perform with assistance	Can perform with assistance	Can perform with assistance	Can perform with assistance	Can perform with assistance	Can perform with assistance	Can perform with assistance	Can perform with assistance	Can perform with assistance	Can perform with assistance	Can perform with assistance	Can perform with assistance	Can perform with assistance	Yes	Yes	Yes	Yes	Yes	Not sure	Being patient with my patients	Being patient with my patients	I got to learn the ways of the people of Sofa	Umm. There was friction between group member.	Yes	The programs of the community should be adequately known so as to not clash with the SCEP program.
YES	Class of 2024	Male	Level 400	10	Tsrepe community in the Adaklu District	Yes	Yes	Yes	Yes	Yes	Yes	Yes	Yes	Yes	Fear of idolization and ritualism	Warm words and advice from the preceptors	Communication skills and public speaking	I have to relate well with my clients in order to provide quality care for them	They taught us what we needed to know for the SCEP. They were punctual as well	Actually I like everything about them. They did their best	Can perform with assistance	Can perform without assistance	Can perform without assistance	Can perform without assistance	Can perform without assistance	Can perform without assistance	Can perform without assistance	Can perform without assistance	Can perform with assistance	Can perform with assistance	Can perform with assistance	Can perform with assistance	Can perform with assistance	Can perform without assistance	Can perform without assistance	Can perform with assistance	Can perform without assistance	Yes	Yes	Yes	Yes	Yes	Yes	Ability to talk in public	I should not underate any of my patients because of their background. I should respect them all	Ability to interact with the community members. It was a great feeling	Anxious about public speaking	Yes	They should extend the period. It was too short
YES	Class of 2024	Male	Level 400	10	Blidokope	Yes	Yes	No	Yes	Not Applicable	Yes	Yes	Yes	Yes			1. Community entry process 2. More understanding on how to conduct a research on a particular problem	Community base understanding of health and diseases and providing education to them through formation of educational campaigns in the communities	They were really involving and their high interest in whatever they were doing to make it a success	Nothing	Can perform without assistance	Can perform without assistance	Can perform without assistance	Can perform without assistance	Can perform without assistance	Can perform without assistance	Can perform without assistance	Can perform without assistance	Can perform without assistance	Can perform without assistance	Can perform without assistance	Can perform without assistance	Can perform without assistance	Can perform without assistance	Can perform without assistance	Can perform without assistance	Can perform without assistance	Yes	Yes	Yes	Yes	Yes	Yes	The ability to listen to patients needs	Their perception of diseases especially covid 19	focused group discussion and football	Accomodation for students	Yes	Accomodation should be improved and contact people should be willing to help students when they need help
YES	Class of 2024	Male	Level 400	7	Kodjobi	Yes	Yes	No	Yes	Not Applicable	Yes	Not Sure	Yes	Not Sure			Team work Humility	Humility and team work	They were committed		Can perform with assistance	Can perform with assistance	Can perform with assistance	Can perform with assistance	Can perform with assistance	Can perform with assistance	Can perform with assistance	Can perform with assistance	Can perform with assistance	Can perform with assistance	Can perform with assistance	Can perform with assistance	Can perform with assistance	Can perform with assistance	Can perform with assistance	Can perform with assistance	Can perform with assistance	Yes	Not sure	Yes	Not sure		Yes	Attitude towards work	None	Meeting with Adolescent club	None	Yes	Provide us with food materials In the funds should be available to solve a problem of at least on community.
YES	Class of 2024	Male	Level 400	10	Adaklu- Tsrefe	Yes	Yes	No	Yes	No	Yes	Yes	Yes	Yes			Protocols to follow before meeting the chiefs and planning all activities before time	Knowing the various systems in the health sector and following protocols	Lectures were not early in the morning like other courses	We had to find our way to Asogli hostel for the bus even though the bus could have come to Dave	Can perform with assistance	Can perform with assistance	Can perform with assistance	Can perform with assistance	Can perform without assistance	Can perform without assistance	Can perform with assistance	Can perform with assistance	Can perform with assistance	Can perform without assistance	Can perform with assistance	Can perform with assistance	Can perform with assistance	Can perform with assistance	Can perform with assistance	Can perform with assistance	Can perform with assistance	Yes	Yes	No	Yes	Yes	Not sure	Be open to all patients		I was able to do public speaking	First day, we were asked to bring our ethical clearance	Yes	Time of stay should be extended and some solutions should be given to some community diagnosis
YES	Class of 2024	Male	Level 400	10	Adaklu Goefe	Yes	Yes	Yes	Yes		Yes	Yes	Yes	Yes	Social anxiety	New environment	Communication skills Leadership skill	Leadership skill	Open to questions		Can perform without assistance	Can perform with assistance	Can perform with assistance	Can perform without assistance	Can perform without assistance	Can perform without assistance	Can perform without assistance	Can perform without assistance	Can perform without assistance	Can perform without assistance	Can perform with assistance	Can perform with assistance	Can perform with assistance	Can perform without assistance	Can perform without assistance	Can perform without assistance	Can perform without assistance	Not sure	Yes	Yes	Yes	Yes	Not sure	Disease presented by patient may not be from Patient but of nature	None	A day at the CHPS compound	Caught in the rain...muddy environment with nowhere to rest from the rain	Yes	Timing can be changed....coinciding with the rainy season reduces productivity
YES	Class of 2024	Male	Level 400	10	Anfoeta	Yes	Yes	Not Sure	Yes	Yes	Yes	Yes	Yes	Yes	Not sure about the hospitality of the people	The chief and community members were very hospitable and welcoming	Involving the community members in every action you take and respecting the traditions and customs of the people	The opinions and beliefs of the people should always be considered	They made the entire process less stressful	Nothing please	Can perform with assistance	Can perform with assistance	Can perform with assistance	Can perform with assistance	Can perform without assistance	Can perform without assistance	Can perform without assistance	Can perform with assistance	Can perform without assistance	Can perform without assistance	Can perform without assistance	Can perform with assistance	Can perform with assistance	Can perform without assistance	Can perform with assistance	Can perform without assistance	Can perform without assistance	Yes	Yes	Yes	Yes	Yes	Yes	I've changed my behavior of forcing the people in the community to accept information I'm giving them without considering their beliefs	My perception that the beliefs of people do not influence their health seeking behavior	How enthusiastic the people were towards health promotion activities	The rain was too much	Yes	Nothing in mind at the moment please
YES	Class of 2024	Male	Level 400	6	Adaklu-Kodzobi	Not Sure	Yes	No	Yes	Not Applicable	Not Sure	Yes	Not Sure	Yes	Not applicable	Not applicable	1. Teamwork. 2. Timeliness	I intend to cultivate the habit of teamwork	I liked the fact that they followed up on us in the communities	None	Can perform without assistance	Can perform with assistance	Can perform without assistance	Can perform without assistance	Can perform without assistance	Can perform with assistance	Can perform without assistance	Can perform without assistance	Can perform with assistance	Can perform without assistance	Can perform without assistance	Can perform without assistance	Can perform with assistance	Can perform with assistance	Can perform with assistance	Can perform with assistance	Can perform without assistance	Not sure	Yes	Yes	Yes	Yes	Yes	None	None	Meeting with the adolescent group of Adaklu kodzobi community	None	Yes	Increase number of days spent in the community as this would enable students do their jobs in a well-proportioned manner rather than a hasty manner considering they have very limited time in the communities
YES	Class of 2024	Male	Level 400	10	Anfoeta	Yes	Yes	No	Yes	Not Applicable	Yes	Yes	Yes	Yes			proper community entry cherishing our culture and heritage	trying to understand each patient	it was practical	nothing	Can perform with assistance	Can perform without assistance	Can perform without assistance	Can perform without assistance	Can perform without assistance	Can perform without assistance	Can perform without assistance	Can perform without assistance	Can perform with assistance	Can perform without assistance	Can perform with assistance	Can perform with assistance	Can perform with assistance	Can perform without assistance	Can perform without assistance	Can perform without assistance	Can perform without assistance	Yes	Yes	Not sure	Not sure	Not sure	Yes	nothing	nothing	the feeling of giving to a community	nothing	Yes	cant tell because i dont know what goes into organising the program
YES	Class of 2024	Male	Level 400	10	Adaklu-Have	Yes	Yes	Yes	Yes	Yes	Yes	Not Sure	Yes	Not Sure	i feared i wouldn’t be able to live in a small community with limited resources and bad internet service	apparently there was fairly okay network and the people there were friendly and kind	I learnt how the community leadership system works. i also learnt how people lived in these communities	the community needs health personnels	they taught us well and they visited us during our stay	nothing	Can perform with assistance	Can perform with assistance	Can perform with assistance	Can perform with assistance	Can perform with assistance	Can perform with assistance	Can perform with assistance	Can perform with assistance	Can perform with assistance	Can perform with assistance	Can perform with assistance	Can perform with assistance	Can perform with assistance	Can perform with assistance	Can perform with assistance	Can perform with assistance	Can perform with assistance	Not sure	Yes	Yes	Yes	Yes	Yes	my attitude towards patients knowledge on diseases has changed	i believe every patient shouldn’t only be treated but to also be educated such that they can also teach others to take care of them	my best experience was the house to house health education we did	there were too many insects in the community	Yes	the days should be made longer
YES	Class of 2024	Male	Level 400	10	Tsrefe Community	Yes	Yes	Yes	Yes	Yes	Yes	Not Sure	Yes	Not Sure	Available time to finish our outline plan.	1.The hospitality of the community members 2. The support form our contact persons.	1. The health challenges of the people in the community. 2. The practical aspect of community entry.	Understanding the health needs of everyone irrespective of their background.	They told us the reality.	Some lectures were longer and boring.	Can perform with assistance	Cannot perform	Can perform with assistance	Can perform with assistance	Can perform without assistance	Can perform with assistance	Can perform without assistance	Can perform with assistance	Can perform with assistance	Can perform with assistance	Can perform without assistance	Can perform with assistance	Can perform with assistance	Can perform without assistance	Can perform with assistance	Cannot perform	Can perform without assistance	Not sure	Not sure	Yes	Not sure	Yes	Yes	Reaction towards delay in seeking medical care by community members.	That they didn't care about their health.	Health talk, career guidance with the JHS and SHS.	Never had any	Yes	Increase the duration
YES	Class of 2024	Female	Level 400	9	Sofa	Yes	Yes	Yes	Yes	No	Yes	Yes	Yes	Yes	Inability to complete proposed plan for the programme		Planning ahead of time and time management	Time management	They showed great interest in community engagement relating their experiences with the work involved	Some facilitators were not interesting	Can perform without assistance	Can perform without assistance	Can perform without assistance	Can perform without assistance	Can perform with assistance	Can perform without assistance	Can perform without assistance	Can perform without assistance	Can perform with assistance	Can perform without assistance	Can perform without assistance	Can perform with assistance	Can perform with assistance	Can perform without assistance	Can perform without assistance	Can perform with assistance	Can perform without assistance	Yes	Yes	Yes	Yes	Yes	Yes	Planning healthcare with patients	The thought of patients understanding the consequences of their attitude towards healthcare	Health screening	Communal labour	Yes	The schedule of community should be considered e.g. farming season
YES	Class of 2024	Male	Level 400	10	Hlefi	Not Sure	No		Not Sure	Not Applicable	Not Sure	No	Yes	Not Sure	None	Not applicable	Good interpersonal relationships and team work	Develop good attitude toward team working	Open nature		Can perform with assistance	Can perform with assistance	Can perform with assistance	Can perform with assistance	Can perform with assistance	Can perform with assistance	Can perform with assistance	Can perform without assistance	Can perform without assistance	Can perform with assistance	Can perform without assistance	Can perform without assistance	Can perform with assistance	Can perform without assistance	Can perform with assistance	Can perform with assistance	Can perform without assistance	No	Yes	Yes	Yes	Yes	Yes	Approach everyone with an open minded attitude	Not every patient will respect the medical profession	Going out of the medical field to learn about history and traditions of the Hlefi people.	Being looked down upon by a member who of the community	Not sure	Accommodation and feeding
YES	Class of 2024	Female	Level 400	10	Blidokope	Yes	Yes	Yes	Yes	Yes	Yes	Yes	Yes	Yes	Accomodation, source of water and the treatment form inhabitants of the community	Past experiences from our Seniors	How to properly enter a community How to arrive at Commuity Diagnosis		They came around to visit us in our communities	Nothing	Can perform without assistance	Can perform without assistance	Can perform without assistance	Can perform without assistance	Can perform with assistance	Can perform without assistance	Can perform with assistance	Can perform with assistance	Can perform without assistance	Can perform without assistance	Can perform without assistance	Can perform with assistance	Can perform with assistance	Can perform with assistance	Can perform with assistance	Can perform with assistance	Can perform without assistance	Yes	Yes	Not sure	Yes	Not sure	Yes	None	None	Health talks with teensgers and primary school children	None	Yes	Accomodation facilities should be thoroughly inspected by school authorities prior to students arrival in the community
YES	Class of 2024	Male	Level 400	7	Adaklu Kodzobi	Yes	Yes	Yes	Yes	Yes	Yes	Yes	Yes	Yes	I might not get better accommodation facility Community members might not be welcoming	I was welcomed very well to the community by the chief and elders and was giving nice accomodations. Community members were also very nice so I felt at home	Culture And how this culture affects their patronage of healthcare.	I need to adopt the strategy of learning and understanding the culture of most communities so that I could know how to better provide the community members with healthcare It would also help me create awareness and encourage health education on diseases as well as reproductive health	They provided us with adequate knowledge which helped us so much during the community engagement. They also provided the platform to practice the theories of what we were taught in the classroom	To me, writing a report and preparing power point is enough but adding reflective essay, to me is so much work within limited time. Only two should be assigned. And we need more hands-on experience when it comes to the research processes, from questionnaire development to data analysis and so forth.	Can perform without assistance	Can perform without assistance	Can perform without assistance	Can perform without assistance	Can perform without assistance	Can perform without assistance	Can perform without assistance	Can perform without assistance	Can perform without assistance	Can perform with assistance	Can perform without assistance	Can perform without assistance	Can perform with assistance	Can perform without assistance	Can perform with assistance	Can perform with assistance	Can perform with assistance	Yes	Yes	Yes	Yes	Yes	Yes	Blaming them for not reporting to healthcare facilities early to seek for medical treatment	I used to think that their cultures shouldn't be a reason for not seeking medical healthcare. But going to th community have taught me that this isn't so	This is basics to healthcare And I would love that more attention is paid to it	I think the accomodations could be, two in a room instead of four	Yes	More hands-on experience of research processes, community entering and rapport building. And accomodation issues should also be looked at again
YES	Class of 2024	Female	Level 400	10	Adaklu Have	Yes	Yes	Yes	Yes	Yes	Yes	Yes	Yes	Yes	Insects bites Bad state of place of residence Going to a town where I don't know anyone and i also don't understand their language.	We had a good place to sleep and the people were good to us	How to go about community entry How to go about house-to-house health promotion	Organizing health promotion activity as much as I can	They made sure we were very comfortable	Nothing	Can perform without assistance	Can perform without assistance	Can perform without assistance	Can perform without assistance	Can perform with assistance	Can perform without assistance	Can perform without assistance	Can perform without assistance	Can perform with assistance	Can perform without assistance	Can perform without assistance	Can perform without assistance	Can perform without assistance	Can perform without assistance	Can perform with assistance	Can perform without assistance	Can perform without assistance	Yes	Yes	Yes	Yes	Yes	Yes	My communication skills has improved	I don't assume certain topics are of common knowledge so the patient probably knows already anymore, even if it is a widespread issue. I'll still go ahead to educate the patient on what I have to.	The health promotion activity. It felt great educating people about their health.	We found a snake at our place of residence. I was so paranoid I couldn't sleep until we returned to Ho.	Yes	The facilitators should find people who are reliable and available to be the contact persons. And the contact persons should be well briefed about what the program is about so they can assist the students better.
YES	Class of 2024	Male	Level 400	10	Anfoeta	Yes	Yes	Yes	Yes	Yes	Yes	Not Sure	Yes	Yes	Fear that I'll not be able to do what was required of me	1. Group working 2. Field facilitator was very helpful	1. Ability to plan and execute activities with little help from others 2. The ability to approach higher authorities and work with them hand in hand	I don't know yet	1. The passion towards work and the desire to help 2. They're very informative and knowledgeable	None	Can perform without assistance	Can perform with assistance	Can perform without assistance	Can perform without assistance	Can perform with assistance	Can perform with assistance	Can perform with assistance	Can perform without assistance	Can perform with assistance	Can perform with assistance	Can perform without assistance	Can perform with assistance	Can perform with assistance	Can perform without assistance	Can perform without assistance	Can perform without assistance	Can perform without assistance	Yes	Yes	Not sure	Yes	No	Yes	Laziness and reluctance	The medical career is easy and not involving	Working with others to achieve a goal	Nothing I can remember	Yes	Improve on accomodation
YES	Class of 2024	Male	Level 400		Goefe												1. I understand how different people live 2. I understand why sometimes people present to the hospital late; with their ailments	Public education on medical conditions	They helping us appreciate health and life at the community level		Can perform without assistance	Can perform without assistance	Can perform without assistance	Can perform without assistance	Can perform without assistance	Can perform without assistance	Can perform with assistance	Can perform without assistance	Can perform with assistance	Can perform without assistance	Can perform without assistance	Can perform with assistance	Can perform with assistance	Can perform with assistance	Can perform without assistance	Can perform with assistance	Can perform without assistance	Yes	Yes	Yes	Yes	Yes	Yes	Getting angry at patients for presenting late at the hospital		Hiking the Adaklu Mountain	It rained almost all the days	Yes	Students should go for SCEP in the dry season
YES	Class of 2024	Male	Level 400	10	Amedzofe	Yes	Yes	No	Yes	Not Applicable	Yes	Yes	Yes	Yes			1. Working as an effective team member at the community level for health promotion 2. Appropriately enter and exit a community	1. Working as an effective team member at the community level for health promotion	They prepared us adequately before we went into the community		Can perform with assistance	Can perform with assistance	Can perform without assistance	Can perform with assistance	Can perform without assistance	Can perform without assistance	Can perform without assistance	Can perform with assistance	Can perform with assistance	Can perform without assistance	Can perform with assistance	Can perform with assistance	Can perform with assistance	Can perform with assistance	Can perform with assistance	Can perform with assistance	Can perform without assistance	Yes	Yes	Yes	Yes	Yes	Yes	Working as an effective team member.	Considering just the science associated with diseases and not taking into consideration the beliefs and practices of the people	Giving a health talk to the students of the College of Education; the response and massive participation from the students and staff		Yes	The duration should be increased
YES	Class of 2024	Male	Level 400	10	Amedzofe	Yes	Yes	Yes	Yes	Yes	Yes	Yes	Yes	Yes	Language barrier	Most of them speak english	1. I got to know the community's culture and political structure 2. Learned how to stay with other people	To respect everyone no matter their religion, beliefs and ethnicity	They came around to visit us	The time they gave us was short	Can perform with assistance	Can perform without assistance	Can perform with assistance	Can perform with assistance	Can perform without assistance	Can perform without assistance	Can perform without assistance	Can perform without assistance	Can perform with assistance	Can perform without assistance	Can perform without assistance	Can perform without assistance	Can perform with assistance	Can perform with assistance	Can perform with assistance	Can perform without assistance	Can perform without assistance	Yes	Yes	Yes	Yes	Yes	Yes	I thought being a doctor was just being in the consulting room alone to receive patient but I've now learnt that we need to visit them in their communities too to know how they live and educate them	I've now learnt that patients should be respected	Tertiary students following us to ask us questions about breast cancer	Taking some of the drink during the community entry	Yes	Extend the number of days
YES	Class of 2024	Female	Level 400	10	Adaklu Tsriefe	Yes	Yes	Not Sure	Yes	Not Sure	Yes	Yes	Yes	Yes	Talking to natives and visiting the chief	the presence of facilitator and contact persons to guide us throughout the stay	Developing questionnaires, how people in the local areas lives and possible environmental factors that affect their health	respect and maintain an open view or mindset when treating patients from our local towns	time devoting to make us understand the concept	nothing	Can perform without assistance	Can perform without assistance	Can perform without assistance	Can perform without assistance	Can perform without assistance	Can perform without assistance	Can perform without assistance	Can perform without assistance	Can perform with assistance	Can perform with assistance	Can perform without assistance	Can perform with assistance	Can perform with assistance	Can perform without assistance	Can perform without assistance	Can perform without assistance	Can perform without assistance	Yes	Yes	Yes	Not sure	Yes	Not sure	patient have their own views about health issues which may or may not be changeable, still respect their views and gice treatment needed	team work is very needed	interacting with the natives	rainfall disturbing our plans	Yes	increase the time so interaction with natives and mobilisation to solve problems identified can be satisfactory
YES	Class of 2024	Female	Level 400	10	Anfoeta	Yes	Yes	Yes	Not Sure	Yes	Yes	Yes	Yes	Yes	I thought the people would not be hospitable and the accommodation would be terrible.		I learnt to be tolerable and accommodating. I also learnt how to relate with people well.	To be accommodating and understanding.	They were very hospitable, patient and willing to help at every moment.	Nothing	Can perform without assistance	Can perform without assistance	Can perform with assistance	Can perform with assistance	Can perform without assistance	Can perform without assistance	Can perform without assistance	Can perform without assistance	Can perform with assistance	Can perform without assistance	Can perform without assistance	Can perform with assistance	Can perform with assistance	Can perform with assistance	Can perform with assistance	Can perform with assistance	Can perform without assistance	No	Yes	No	Yes	No	Yes			Enjoying meals such as fufu and others, having talks with the basic school children and helping out at the CHPS compound.	Lack of understanding amongst group leader and group members and the unpleasant experience of 4 rounds of akpeteshie	Yes
YES	Class of 2024	Female	Level 400	7	Kodzobi	Yes	Yes	No	Yes	Not Applicable	Yes	Not Sure	Yes	Yes			Different cultures Community entry style	Yes	Ready to teach	Nothing	Can perform with assistance	Can perform with assistance	Can perform without assistance	Can perform without assistance	Can perform without assistance	Can perform with assistance	Can perform with assistance	Can perform with assistance	Can perform with assistance	Can perform without assistance	Can perform with assistance	Can perform with assistance	Can perform with assistance	Can perform without assistance	Can perform with assistance	Can perform with assistance	Can perform with assistance	Yes	Yes	Yes	Yes	Yes	Yes	The different backgroundsof patients affect thier perception of	There are different factors that affect patient's responseto the issues concerning their health	Discussion with the chief.	Accommodation issue on the first day.	Not sure	We can at least do a project, something tangible that the community can see, which solves a specific problem. We shouldn't only give them talks and suggestions. I believe this will get them more involved and receptive.
YES	Class of 2024	Female	Level 400	10	Blidokope	Yes	Yes	Yes	Not Sure	No	Yes	Yes	Yes	No	Fear of going to a new place esp. a village	The people were hospitable	I learnt about the traditions of the people. I learnt how to administer polio vaccines	How to carry out a research	They were cool	They didn’t follow-up on my village before we arrived hence we had quite a number of difficulties	Can perform with assistance	Can perform without assistance	Can perform with assistance	Can perform with assistance	Can perform with assistance	Can perform with assistance	Can perform with assistance	Can perform without assistance	Can perform with assistance	Can perform without assistance	Can perform without assistance	Can perform with assistance	Can perform with assistance	Can perform without assistance	Can perform without assistance	Can perform without assistance	Can perform without assistance	Yes	Yes	Yes	Yes	Yes	Yes	My perception of patients coming to the hospital when their conditions have deteriorated		The reception from the people	The washroom and place of accommodation	Yes	The duration of community medicine
YES	Class of 2024	Female	Level 400	10	Adaklu Tsirefe	Yes	Yes	Yes	Yes	Yes	Yes	Yes	Yes	Yes	The availability of sanitary conditions and other utilities like potable water		1. Proper community entry, mobilisation and engagement 2. The health system at the District and Sub-district levels	Tolerance to	a. Their background work before the students came in b. Going to the communities with students and ensuring their comfort and safety c. Checking up on us in the communities during the week		Can perform with assistance	Can perform without assistance	Can perform with assistance	Can perform without assistance	Can perform without assistance	Can perform without assistance	Can perform without assistance	Can perform without assistance		Can perform without assistance	Can perform with assistance	Can perform with assistance	Can perform with assistance	Can perform without assistance	Can perform with assistance	Can perform with assistance	Can perform without assistance	Yes	Yes	Yes	Yes	Not sure	Yes	Tolerance to the personal views and ideas of individuals concerning their health		Time of interaction with high school students	Not applicable	Yes	Time for program should be revised to allow more engagement and community intervention
YES	Class of 2024	Male	Level 400	10	Adaklu Goefe	Yes	Yes	Yes	Yes	Not Sure	Yes	Yes	Yes	Yes	Panic anxiety	Waking up late in the night to visit the washroom outside	1. Communication skills in diverse gatherings 2. I appreciated how community entry is practicalized	To communicate well to all individuals I meet	They communicated and impacted knowledge and also introduced us very well into this module	Not applicable	Can perform without assistance	Can perform without assistance	Can perform without assistance	Can perform without assistance	Can perform without assistance	Can perform without assistance	Can perform without assistance	Can perform without assistance	Can perform without assistance	Can perform without assistance	Can perform without assistance	Can perform without assistance	Can perform with assistance	Can perform without assistance	Can perform without assistance	Can perform without assistance	Can perform without assistance	Yes	Yes	Yes	Yes	Yes	Yes	How to communicate well with patients	Patience, respect and tolerance	Health and career talk with secondary cycle schools	The language barrier with some of the people in the community	Yes	The number of days should be extended
YES	Class of 2024	Female	Level 400	10	Tsito	Yes	Yes	Yes	No	Not Applicable	Yes	Yes	Yes	Yes	None		How to interact with people How to create a questionnaire	Conduct mini research in order to solve problems I identify	They are very dedicated	Nothing	Can perform with assistance	Can perform with assistance	Can perform with assistance	Can perform with assistance	Can perform without assistance	Can perform without assistance	Can perform without assistance	Can perform without assistance	Can perform without assistance	Can perform without assistance	Can perform with assistance	Can perform with assistance	Can perform with assistance	Can perform with assistance	Can perform with assistance	Can perform with assistance	Can perform with assistance	Not sure	Not sure	No	Not sure	No	Not sure			The health screening	Transact walk	Yes
YES	Class of 2024	Female	Level 400	10	Hlefi	Not Sure	Yes	Yes	Not Sure	No	Yes	Yes	Yes	Yes	How to get food, water, accommodation, the friendliness of the community people	My worries were justified	1. How to enter a community 2. How to engage people in a community	How to engage people in health promotion programs	most were interactive	Some were boring	Can perform with assistance	Can perform with assistance	Can perform without assistance	Can perform with assistance	Can perform without assistance	Can perform without assistance	Can perform without assistance	Can perform with assistance	Can perform without assistance	Can perform without assistance	Can perform with assistance	Can perform with assistance	Can perform with assistance	Can perform without assistance	Can perform without assistance	Can perform without assistance	Can perform without assistance	Not sure	Not sure	Not sure	Not sure	Not sure	Not sure	Not sure	Not sure	The public health nurses were very nice	The lack for food products and expired tin foods	Yes	Better accommodation
YES	Class of 2024	Male	Level 400	10	Tsito-Awudome	Yes	Yes	Yes	Yes	Yes	Yes	Yes	Yes	Not Sure	Tribalism anxieties Anxiety about black magic Anxiety about witchcraft	Everything was the direct opposite	Community diagnosis Communal labour	Oh yes	They were very practical	I like almost everything	Can perform without assistance	Can perform without assistance	Can perform without assistance	Can perform without assistance	Can perform without assistance	Can perform without assistance	Can perform without assistance	Can perform without assistance	Can perform with assistance	Can perform without assistance	Can perform without assistance	Can perform without assistance	Can perform with assistance	Can perform without assistance	Can perform without assistance	Can perform without assistance	Can perform without assistance	Yes	Yes	Yes	Yes	Not sure	Yes	One thing that has changed is my ability to work In groups	Patients are the nicest persons of you can only be nice to them tooo			Yes	Food and accommodation
YES	Class of 2025	Male	Level 500	10	Anfoeta	Yes	Yes	Yes	Yes	Yes	Not Sure	Yes	Yes	Yes	Acceptance and participation with community members	All arrangements were made with heads of the community prior to our arrival			They were fully involved in every step our studies	The duration given for the program	Can perform with assistance	Can perform with assistance	Can perform without assistance	Can perform without assistance	Can perform without assistance	Can perform without assistance	Can perform with assistance	Can perform without assistance	Can perform with assistance	Can perform without assistance	Can perform without assistance	Can perform with assistance	Can perform with assistance	Can perform with assistance	Can perform with assistance	Can perform without assistance	Can perform without assistance	Yes	Not sure	Yes	Yes	Yes	Yes					Yes
YES	Class of 2025	Male	Level 500	10	Blidokope	Yes	Yes	Yes	Yes	Yes	Yes	Yes	Yes	Yes	unsure whether our stay was going to be conducive.	time and adaptation	community engagement and importance of community entry	there are very pertaining issues that affect people health, and these issues have their root at the community level, is only through a proper community engagement that you will get to understand these issues, so I intend to ensure that as far as I can, I will at least visit and engage with the communities that i will be serving to find out the community level of their ailments.	the lectures were practically oriented, and we took charge of our approach, it wasn't only about the theory, but we were made to engage and develop the techniques needed for the program.	i wish we had been introduced to data entry earlier	Can perform without assistance	Can perform without assistance	Can perform without assistance	Can perform without assistance	Can perform without assistance	Can perform without assistance	Can perform without assistance	Can perform without assistance	Can perform without assistance	Can perform without assistance	Can perform without assistance	Can perform without assistance	Can perform without assistance	Can perform without assistance	Can perform without assistance	Can perform without assistance	Can perform without assistance	Yes	Yes	Yes	Yes	Yes	Yes	understanding patient concerns regarding their health, some hold remarkable beliefs but listening reasoning with them will help to better tailor and provide their need in a more sensitive manner.	there is always a reason for patient concerns, don't hurry to conclude or judge, I just have to listen for there are more to understand from their thoughts.	having to discuss health issues with the comunity members.	my accommodation, the place for us to sleep was in a poor condition.	Yes	introduce us to scep at the pre-clinical stage , and increase the duration of stay in the communities.
YES	Class of 2025	Male	Level 500	10	Anfoeta	Yes	Yes	Yes	Not Sure	Yes	Yes	Yes	Yes	Yes	Not being able to engage the people in the community and also inability to cope with life in the community	Colleagues being accommodative and preceptor very caring and goal oriented	Health promotion and community diagnosis	Going back to my community or any place would be asked to work and ensure grass root disease prevention	Interactive and objective driven	Long hours of engagement esp. that time of the semester where level400 students are worn out	Can perform with assistance	Can perform without assistance	Can perform without assistance	Can perform without assistance	Can perform without assistance	Can perform without assistance	Can perform without assistance	Can perform without assistance	Can perform without assistance	Can perform without assistance	Can perform without assistance	Can perform without assistance	Can perform with assistance	Can perform without assistance	Can perform without assistance	Can perform without assistance	Can perform without assistance	Yes	Yes	Yes	Yes	Yes	Not sure	Prioritizing teamwork	Disease gi beyond one patient but his community	Being given the opportunity to present on activities we embarked on	Being bitten by insects in the village I went	Yes	Provide more resources to the department to discharge their duties
YES	Class of 2025	Female	Level 400	10	Tsito	Yes	Yes	Yes	Yes	Yes	Yes	Yes	Yes	Yes	The state of the bath house and washroom		1. Community engagement 2. Having an open mind about health seeking behaviors of people		They took their time to teach us and help us prepare for	I think the time for the lectures wasn't enough. We had little time to do so much	Can perform with assistance	Can perform without assistance	Can perform without assistance	Can perform without assistance	Can perform with assistance	Can perform with assistance	Can perform without assistance	Can perform without assistance	Can perform with assistance	Can perform without assistance	Can perform without assistance	Can perform with assistance	Can perform with assistance	Can perform without assistance	Can perform with assistance	Can perform with assistance	Can perform without assistance	Yes	Yes	Yes	Yes	Yes	Yes	I've learnt to have an open mind about the health seeking behavior of patients.	I've come to understand why some patients prefer herbal medications	Meeting with the herbalist	Mosquito bites	Yes	The period should be extended
YES	Class of 2025	Male	Level 500	10	Hlefi		Yes	Yes	Yes	Yes	Yes	Yes	Yes	Yes	I was anxious, the idea of moving to a place where I wouldn’t know anyone. Didn’t know where I would be sleeping and all	I was with familiar faces mostly my mates	How to talk to people and educate them, and I learnt that my knowledge is important tool to society	I would apply this in my presentation and would also make sure I learn right and well so I can be beneficial	They were with us throughout the journey	They met my expectations, unfortunately o don’t not know	Can perform with assistance	Can perform with assistance	Can perform without assistance	Can perform with assistance	Can perform without assistance	Can perform without assistance	Can perform without assistance	Can perform without assistance	Can perform with assistance	Can perform without assistance	Can perform without assistance	Can perform without assistance	Can perform with assistance	Can perform with assistance	Can perform with assistance	Can perform without assistance	Can perform with assistance	No	Yes	Yes	Yes	Yes	Yes					Yes
YES	Class of 2025	Female	Level 500	10	Sokode Lokoe	Yes	Yes	Yes	Yes	Yes	Yes	Yes	Yes	Yes	I was afraid I wouldn’t be comfortable where I had to stay	The place we were given to stay was well kept and nice	There’s always an opportunity to impart knowledge and everyone knows something that I don’t know so I must be willing to learn	To always be willing to learn from sources outside medical books	The facilitators were really willing to help us		Can perform without assistance	Can perform without assistance	Can perform without assistance	Can perform without assistance	Can perform without assistance	Can perform without assistance	Can perform without assistance	Can perform without assistance	Can perform with assistance	Can perform without assistance	Can perform without assistance	Can perform with assistance	Can perform with assistance	Can perform without assistance	Can perform with assistance	Can perform without assistance	Can perform without assistance	Yes	No	Yes	Yes	No	Yes	I’ve decided to always be willing to learn from different sources		I got to make new friends with my group members	Walking under the hot sun most days	Yes	Sokode has four different communities and I think it will be interesting to visit all of them in the future
YES	Class of 2025	Female	Level 500	10	Sofa	Yes	Yes	Yes	Yes	Yes	Yes	Yes	Yes	Yes	I was concerned about safety because only 3 females were to be in my community	The warm reception by our contact person and the health workers in the community as well as assurance from the chief that no one would hurt us	How to adjust to rural life How to organize people for health promotion	Having understanding of how rural life is, I can and will relate well and understand my patients.	They had our interest at heart, they thought of the likely challenges we could face in our various communities and made provisions for that even before we went like providing insecticide spray, water, and detergent. They also visited us to know how well we are faring and also how far we have gone with our work. I like the drugs they gave to us for the screening. It encouraged a maximum engagement…	Nothing	Can perform without assistance	Can perform without assistance	Can perform without assistance	Can perform without assistance	Can perform with assistance	Can perform without assistance	Can perform without assistance	Can perform without assistance	Can perform without assistance	Can perform without assistance	Can perform without assistance	Can perform without assistance	Can perform without assistance	Can perform without assistance	Can perform without assistance	Can perform without assistance	Can perform without assistance	Yes	Yes	Yes	Yes	Yes	Yes	I've learnt to be more patient and understanding when dealing with patients	Initially, I thought patients were proving difficult to access health care immediately but I've realized they have good reasons for that	A health talk with the students of the basic school	The insect bites	Yes	We should plan to solve the problems we find
YES	Class of 2025	Female	Level 500	10	Anfoeta	Yes	Yes	Yes	Yes	Yes	Not Sure	Yes	Yes	Yes	I may not survive in a rural community. I was not comfortable with the teammates I had but was proved wrong when we settled in the community.		1.The rural communities need us the most, they need our impact. 2. Hospitality and culture , teamwork	Hospitality, respect and teamwork	They were so friendly and easy to approach	They were initially very demanding	Can perform with assistance	Can perform with assistance	Can perform without assistance	Can perform without assistance	Can perform without assistance	Can perform without assistance	Can perform without assistance	Can perform with assistance	Can perform with assistance	Can perform without assistance	Can perform without assistance	Can perform with assistance	Can perform without assistance	Can perform without assistance	Can perform with assistance	Can perform with assistance	Can perform without assistance	Yes	Yes	Yes	Yes	Yes	Yes					Yes
YES	Class of 2025	Female	Level 500	10	Tsito	Yes	Yes	Yes	Yes	Yes	Yes	Not Sure	Yes	Yes	I was worried about where we will be staying and the type of washrooms and bathrooms that will be available. And also how the people will receive us	The place we stayed wasn't bad, even though the washroom and bathroom was exactly what I feared it will be I convinced myself it was just 10days and it will be over soon. And those I went with behaved like there was nothing wrong with the living situation so it made it easier to cope. And the people were so welcoming and friendly	I learnt how to live and make myself comfortable in an unfavorable environment I also learnt how to talk to people to get information and how to make a conversation with people	As a medical doctor, I think it is important to take into account the knowledge and culture or beliefs of a person when treating them. They may have a lot of misconceptions but sometimes what they belief is not totally wrong and you don't need to completely throw them away but just improve or modify them to best help them. When they realize you are genuinely interested in what they know or believ…	They are very enthusiastic about the course. I liked the way they related to us as adults.		Can perform with assistance	Can perform with assistance	Can perform without assistance	Can perform without assistance	Can perform without assistance	Can perform without assistance	Can perform without assistance	Can perform with assistance	Can perform with assistance	Can perform without assistance	Can perform without assistance	Can perform without assistance	Can perform with assistance	Can perform without assistance	Can perform without assistance	Can perform without assistance	Can perform without assistance	Yes	Yes	Yes	Yes	Not sure	Yes	More interested in all aspects concerning the patient other than the disease alone the patient is presenting with	None	Health talks	Anytime I had to use the washroom	Yes	More time should be given
YES	Class of 2025	Male	Level 500	10	TSITO	Yes	Yes	Yes	Yes	Yes	Yes	Yes	Yes	Yes	Fear of going into a new environment	Familiarity	1. Community entry makes you know the leadership of the community 2. Community entry introduces you into a community and makes them see and accept you as one of them	For every community I am posted to, I'll make it paramount to meet with the leaders of the community as early as possible	The facilitators taught us very well and prepared us adequately for the community	Nothing	Can perform without assistance	Can perform without assistance	Can perform without assistance	Can perform without assistance	Can perform without assistance	Can perform without assistance	Can perform without assistance	Can perform without assistance	Can perform without assistance	Can perform without assistance	Can perform without assistance	Can perform without assistance	Can perform without assistance	Can perform without assistance	Can perform without assistance	Can perform without assistance	Can perform without assistance	Yes	Yes	Yes	Yes	Yes	Yes	I now understand that patients come with diverse beliefs that must not be neglected but included in the management process	Medicine involves the community too not just the hospital setting	Durbar	Nothing	Yes	Drugs should be brought in time to promote participation of community members in health screening
YES	Class of 2025	Female	Level 500	10	Anfoeta	Yes	Yes	Yes	Yes	Yes	Yes	Not Sure	Yes	Yes	Whether the accommodation will be favorable. Whether the people in the community will receive us well Whether we would be able to carry out our activities successfully	Our field supervisor was so welcoming. She helped us settle in and helped us with all our activities	Team work and an effective community entry	Team work. I learnt that it's especially crucial in the success of any undertaken project	They had time for us to teach us all the needed skills for community health and I liked that they taught us basic research skills	I felt everything was rushed and if given ample time I'm sure everything would have been better	Can perform with assistance	Can perform without assistance	Can perform without assistance	Can perform with assistance	Can perform without assistance	Can perform with assistance	Can perform without assistance	Can perform with assistance	Can perform with assistance	Can perform without assistance	Can perform without assistance	Can perform with assistance	Can perform with assistance	Can perform without assistance	Can perform without assistance	Can perform without assistance	Can perform without assistance	Not sure	Yes	Yes	Yes	Yes	Not sure		The fact that there is a reason to every health seeking behavior of people in a community	Having a health screening and interacting with members of the community and our contact person	Being bitten by sandflies	Yes	The number of days spent in the community should be increased
YES	Class of 2025	Male	Level 500	7	Adaklu Kodzobi	Yes	Yes	Yes	Yes	Yes	Yes	Yes	Yes	Yes	Not being welcomed into the homes of people to fill our questionnaires	Proper community entry and engagement with the chief and town	Teamwork and Humility	Understanding the nature of the homes and places people come from to seek care from you at the hospital	They were easily approachable and provided us with all we needed	Nothing	Can perform with assistance	Can perform with assistance	Can perform with assistance	Can perform with assistance	Can perform without assistance	Can perform without assistance	Can perform without assistance	Can perform without assistance	Can perform with assistance	Can perform without assistance	Can perform without assistance	Can perform with assistance	Can perform with assistance	Can perform without assistance	Can perform without assistance	Can perform without assistance	Can perform without assistance	Yes	Yes	Yes	Yes	Yes	Yes	Not understanding why some patients may not take their medications	Not understanding why some patients may not take their medications	Engaging with some NGOs in the community	We not getting the usual 10 days other groups had	Yes	Visit more communities and consider others
YES	Class of 2025	Female	Level 500	10	Hlefi	Yes	Yes	Yes	No	Yes	Yes	Yes	Yes	Yes	I thought the community would not accept us wholeheartedly	The community midwife almost always made sure to be involved whenever we were interacting with the community people hence it was easier for us	How to live with people other than my family and how to survive outside my comfort zone	To identify health problems in the community I’ll find myself in and help in coming up with solutions together with the community members to minimize the incidence	They were punctual and patient	I was offended when we told them about the severity of the sandfly infestation and how we were affected and they told us we will not die so we should manage. I think any of us could have gotten severely ill from the bites and it might not have ended well.	Can perform without assistance	Can perform without assistance	Can perform without assistance	Can perform without assistance	Can perform without assistance	Can perform with assistance	Can perform without assistance	Can perform without assistance	Can perform with assistance	Can perform without assistance	Can perform without assistance	Can perform with assistance	Can perform with assistance	Can perform without assistance	Can perform with assistance	Can perform without assistance	Can perform without assistance	No	Yes	Yes	Yes	Yes	Yes	I will now see beyond a patient and consider where they’re coming from and manage them accordingly	I’ve come to understand that patients’ presentation in the hospital is not a reflection of themselves only but of their community as well	I had a lot of fun with the students we educated and learnt from them as well	Sandflies literally spoilt my skin with their bites	Yes	From my experience, I think effective repellents should be provided for students especially those going to communities with sandfly infestation.
YES	Class of 2025	Female	Level 500	10	Tsito	Yes	Yes	No	No	Not Applicable	Yes	Yes	Yes	Yes	I was anxious about the water, and where I was going to sleep	What my seniors told me about the place	I learnt team work and how to engage a community	Team work	They were open and free with us	Nothing	Can perform with assistance	Can perform with assistance	Can perform with assistance	Can perform without assistance	Can perform without assistance	Can perform without assistance	Can perform without assistance	Can perform without assistance	Can perform with assistance	Can perform without assistance	Can perform without assistance	Can perform without assistance	Can perform without assistance	Can perform without assistance	Can perform without assistance	Can perform without assistance	Can perform without assistance	Not sure	Not sure	Yes	Yes	Yes	Yes			I got to help in communal labour	The accommodation was terrible	Yes	I suggest the number of days be increases to enable us carry out more activities
YES	Class of 2025	Female	Level 500	10	Tsito	Yes	Yes	Yes	Yes	Yes	Yes	Yes	Yes	Yes	how we were going to carry out our activities	the warm reception from the community members	teamwork and organizing community activities.	what i learnt will help me to work with other professionals as a team to benefit the patient	they prepared us for what we should expect on the field.	the lectures were given in a rush.	Can perform without assistance	Can perform without assistance	Can perform without assistance	Can perform without assistance	Can perform without assistance	Can perform with assistance	Can perform without assistance	Can perform without assistance	Can perform with assistance	Can perform without assistance	Can perform without assistance	Can perform with assistance	Can perform with assistance	Can perform without assistance	Can perform without assistance	Can perform with assistance	Can perform without assistance	Yes	Yes	Yes	Yes	Yes	Yes	tolerating how patients behave because i understand that it is influenced by culture.	one has to be patient with everyone and tolerate everyone.	the health screening.	i don't have one.	Yes	no suggestions
YES	Class of 2025	Male	Level 500	10	Tsito	Yes	Yes	No	Yes	Not Applicable	No	Yes	Yes	Yes			I learnt how to formally enter a community and also how to communicate and understand community indigenes based on their cultural beliefs	I’ve come to understand that some conditions which patients present with will have to be tackled at the community level and should not only end in the consulting room. Thus, community diagnosis is very important in the field of medicine	They engaged us throughout the course and they were very understanding		Can perform without assistance	Can perform without assistance	Can perform without assistance	Can perform with assistance	Can perform without assistance	Can perform without assistance	Can perform without assistance	Can perform with assistance	Can perform with assistance	Can perform without assistance	Can perform without assistance	Can perform without assistance	Can perform with assistance	Can perform without assistance	Can perform without assistance	Can perform without assistance	Can perform without assistance	Not sure	Yes	Yes	Yes	Yes	Yes		I’ve come to understand that some patients behave the way they do because of some cultural practices	My experience with the community herbalist	There was none	Yes
YES	Class of 2025	Male	Level 500	10	Adaklu Torda	Yes	Yes	Yes	Yes	Yes	Yes	Yes	Yes	Yes	Food anxiety.	The way we blended with the natives.	Leadership and teamwork.	I has honed my skill set as a leader	They were supportive and caring	Nothing	Can perform without assistance	Can perform without assistance	Can perform without assistance	Can perform without assistance	Can perform without assistance	Can perform without assistance	Can perform without assistance	Can perform without assistance	Can perform without assistance	Can perform without assistance	Can perform without assistance	Can perform without assistance	Can perform without assistance	Can perform without assistance	Can perform without assistance	Can perform without assistance	Can perform without assistance	Yes	Yes	Yes	Yes	Yes	Yes	I have come to understand the rationale each and everyone’s idea.	We all have the same believe in different ways.	Health screening exercise	Accommodation brouhaha	Yes	Food should be given to the students.
YES	Class of 2025	Male	Level 500	10	Adaklu Tsriefe	Yes	Yes		No	Not Applicable	Yes	Yes	Yes	Yes			Public speaking Data collection	Community engagement	Student - lecturer relationship		Can perform without assistance	Can perform without assistance	Can perform without assistance	Can perform without assistance	Can perform without assistance	Can perform without assistance	Can perform without assistance	Can perform without assistance	Can perform without assistance	Can perform without assistance	Can perform without assistance	Can perform without assistance	Can perform with assistance	Can perform without assistance	Can perform without assistance	Can perform without assistance	Can perform without assistance	Yes	Yes	Yes	Yes	Yes	Yes					Yes
YES	Class of 2025	Male	Level 500	10		Yes	Yes	Yes	Yes	Not Sure	Yes	Yes	Yes	Yes							Can perform with assistance	Can perform with assistance	Can perform without assistance	Can perform without assistance	Can perform without assistance	Can perform without assistance	Can perform without assistance	Can perform without assistance	Can perform without assistance	Can perform without assistance	Can perform without assistance	Can perform with assistance	Can perform with assistance	Can perform with assistance	Can perform with assistance	Can perform with assistance	Can perform with assistance	Yes	Yes	Yes	Yes	Yes	Yes					Yes
YES	Class of 2025	Male	Level 500	10	Hlefi	Yes	Yes	Yes	Yes	Yes	Yes	Yes	Yes	Yes	Worry over accommodation.	Our seniors giving us prior information before the program	Team work and working under stress	Team work	They were always available to teach.	Nothing.	Can perform without assistance	Can perform without assistance	Can perform without assistance	Can perform without assistance	Can perform without assistance	Can perform without assistance	Can perform without assistance	Can perform without assistance	Can perform without assistance	Can perform without assistance	Can perform without assistance	Can perform without assistance	Can perform without assistance	Can perform without assistance	Can perform without assistance	Can perform without assistance	Can perform without assistance	Yes	Yes	Yes	Yes	Yes	Yes	Team work	Patients know a lot about their diseases	Working with my team members	Some insect bites	Yes	Increase more sensitization before the program
YES	Class of 2025	Male	Level 500	10	HLEFI	Yes	Yes	Yes	No	No	Yes	No	Yes	Not Sure	Having to survive on my own and interact with people	My group members	How to interact with people and how to organise health programs on my own	To see patients not only for their disease and that there are a lot of determinants of that disease	They were available and gave every information we needed	Nothing	Can perform without assistance	Can perform without assistance	Can perform without assistance	Can perform without assistance	Can perform without assistance	Can perform without assistance	Can perform without assistance	Can perform without assistance	Can perform without assistance	Can perform without assistance	Can perform without assistance	Can perform without assistance	Can perform with assistance	Can perform without assistance	Can perform without assistance	Can perform with assistance	Can perform without assistance	Not sure	Yes	Yes	Yes	Yes	Yes			Being able to teach a community and provide solutions to their problems	Sand flies	Yes
YES	Class of 2025	Male	Level 500	10	Goefe	Yes	Yes	Yes	Yes	Yes	Yes	Yes	Yes	Yes	Living conditions	The fact that I was with my friends	Community entry and community diagnosis		Their patience, guidance and corrections		Can perform without assistance	Can perform without assistance	Can perform without assistance	Can perform without assistance	Can perform without assistance	Can perform with assistance	Can perform without assistance	Can perform with assistance	Can perform with assistance	Can perform without assistance	Can perform without assistance	Can perform with assistance	Can perform with assistance	Can perform without assistance	Can perform with assistance	Can perform with assistance	Can perform without assistance	Yes	Yes	Yes	Yes	Yes	Yes		Taking patients as one entity	Being able to reach out to primary and JHS students and make an impact	Toilet facilities at Goefe	Yes
YES	Class of 2025	Male	Level 500	10	Anfoeta	Yes	Yes	Not Sure	Yes	Yes	Yes	Not Sure	Yes	Yes			Perseverance Hardwork		They were friendly		Can perform with assistance	Can perform with assistance	Can perform with assistance	Can perform with assistance	Can perform without assistance	Can perform without assistance	Can perform without assistance	Can perform without assistance	Can perform without assistance	Can perform without assistance	Can perform without assistance	Can perform with assistance	Can perform with assistance	Can perform with assistance	Can perform without assistance	Can perform without assistance	Can perform without assistance	Not sure	Yes	Yes	Yes	Yes	Yes					Yes
YES	Class of 2025	Male	Level 500	10	Tsito	Yes	Yes	No	Yes	No	Yes	Yes	Yes	Yes	None	None	Community mobilization and how to engage people in the community	That I will go back to rural communities to impact their health status	How they were available to help at all times	I liked everything	Can perform without assistance	Can perform without assistance	Can perform without assistance	Can perform without assistance	Can perform without assistance	Can perform without assistance	Can perform without assistance	Can perform without assistance	Can perform with assistance	Can perform without assistance	Can perform without assistance	Can perform with assistance	Can perform without assistance	Can perform without assistance	Can perform without assistance	Can perform without assistance	Can perform without assistance	Yes	Yes	Yes	Yes	Yes	Yes	My approach to patients from rural areas is better now	That to be in a rural area doesn’t mean they should be forgotten	Health screening	None	Yes	Good accommodations for all
YES	Class of 2025	Male	Level 500	10	Hlefi	Yes	Yes	Yes	No	Not Sure	Yes	Yes	Yes	Yes	Having bites from flies, getting food, getting a suitable place to stay	The community was not as remote as I thought	It's always important to get to know other people and their beliefs and it's important to adapt to situations when it comes to people's health	I will do my best to stay where I am posted	They were thorough and patient with us	Nothing	Can perform without assistance	Can perform without assistance	Can perform without assistance	Can perform without assistance	Can perform without assistance	Can perform without assistance	Can perform without assistance	Can perform without assistance	Can perform without assistance	Can perform without assistance	Can perform without assistance	Can perform with assistance	Can perform with assistance	Can perform with assistance	Can perform with assistance	Can perform with assistance	Can perform with assistance	Not sure	Yes	Yes	Yes	Yes	Yes	I understand patients when they're not compliant sometimes	Patients are not all the same	Getting to interact with community folk who were willing to welcome us to their homes	Getting bitten by sand flies	Yes	Accommodation issues can be better resolved
YES	Class of 2025	Female	Level 500	7	Adaklu- Kodzobi	Yes	Yes	Yes	Yes	Yes	Yes	Yes	Yes	Yes	That the members of the community would not be receptive and I would not like the accommodation.	Our host was very accommodating and the accommodation was okay.	Teamwork and how to talk to address a community	I would learn to work with other members of the medical team to achieve the best of results	They explained procedures succinctly		Can perform with assistance	Can perform with assistance	Can perform with assistance	Can perform without assistance	Can perform without assistance	Can perform without assistance	Can perform without assistance	Can perform without assistance	Can perform with assistance	Can perform without assistance	Can perform without assistance	Can perform without assistance	Can perform without assistance	Cannot perform	Can perform without assistance	Can perform without assistance	Can perform without assistance	Not sure	Yes	Yes	Yes	Yes	Yes	I have learnt to be more patient with the as I have learnt that their beliefs affect their health seeking behaviours	That patients are stubborn. They just need clarification and explanations to certain things about their health	A member of the community asked for me just to thank me for handling him well during the health screening		Yes	The number of days be increased
YES	Class of 2025	Female	Level 500	10	Adaklu-Sofa	Yes	Yes	Yes	No	Yes	Yes	Yes	Yes	Yes	I was anxious I couldn’t do well	I was able to grasp the concept	How to do data entry How to do public speaking	To always understand people’s background	They were hardworking and involving	None that I can think of	Can perform with assistance	Can perform with assistance	Can perform without assistance	Can perform without assistance	Can perform without assistance	Can perform without assistance	Can perform without assistance	Can perform without assistance	Can perform without assistance	Can perform without assistance	Can perform without assistance	Can perform without assistance	Can perform with assistance	Can perform without assistance	Can perform with assistance	Can perform with assistance	Can perform without assistance	Yes	Yes	Yes	Yes	Yes	Yes	Seeing them as ignorant	Perception that they willingly don’t want to seek health	Public speaking	I was bitten by some insects	Yes	More time should be spent on pretesting
YES	Class of 2025	Male	Level 400	10	Anfoeta	Yes	Yes	Yes	Yes	Yes	Yes	Yes	Yes	Yes	About the welcoming nature of the community	They were very welcoming	1. Community engagement 2. Planning community programmes	Yes	They were engaging and interactive	Nothing	Can perform with assistance	Can perform with assistance	Can perform with assistance	Can perform with assistance	Can perform without assistance	Can perform with assistance	Can perform without assistance	Can perform with assistance	Can perform with assistance	Can perform without assistance	Can perform without assistance	Can perform with assistance	Can perform with assistance	Can perform with assistance	Can perform with assistance	Can perform with assistance	Can perform with assistance	Yes	Yes	Yes	Yes	Yes	Yes	Understanding that culture and communities influence health choices and apply administration of healthcare taking that into consideration	Involving them in decision making process and listening to their views on the choice of healthcare	Listening more about the culture in the community	Insect bites	Yes	Increase the number of days spent in the community
YES	Class of 2025	Male	Level 500	10	Sokode-Lokoe	Yes	Yes	Yes	Yes	Yes	Yes	Yes	Yes	Yes	Meeting new people	How the people received us and also moving in groups	Public speaking skills. Team work	Work with other medical professionals as a team	They took time to prepare us		Can perform without assistance	Can perform without assistance	Can perform without assistance	Can perform with assistance	Can perform without assistance	Can perform with assistance	Can perform without assistance	Can perform with assistance	Can perform with assistance	Can perform without assistance	Can perform without assistance	Can perform without assistance	Can perform with assistance	Can perform without assistance	Can perform with assistance	Can perform with assistance	Can perform without assistance	Yes	Yes	Not sure	Yes	Not sure	Yes	Understand them well	Environment affects our health. Each person should be treated with maximum respect regardless the location.	Education in schools	Language barrier	Yes
YES	Class of 2025	Male	Level 500	10	Amuzudeve	Yes	Yes	No	Yes	Yes	Yes	Yes	Yes	Yes	No anxieties	Love and harmony	Love and harmony	To promote education among the youth	Good and hardworking	I love everything about them	Can perform without assistance	Can perform without assistance	Can perform with assistance	Can perform without assistance	Can perform without assistance	Can perform without assistance	Can perform with assistance	Can perform with assistance	Can perform without assistance	Can perform without assistance	Can perform without assistance	Can perform with assistance	Can perform with assistance	Can perform without assistance	Can perform without assistance	Can perform without assistance	Can perform with assistance	Yes	Yes	Yes	Yes	Yes	Yes	To work with deligence	Honesty	Love and harmony	No worse experience	Yes
YES	Class of 2025	Male	Level 500	21	Amedzofe	Yes	Yes	Yes	Yes	Yes	Yes	Yes	Yes	Yes	language barriers	Majority of the people could speak english	1. able to cope any living environment 2. spirit of togetherness	I’ll accept posting to any remote area because they need our help the most	The revision of past knowledge	can’t think of anything	Can perform without assistance	Can perform without assistance	Can perform without assistance	Can perform without assistance	Can perform with assistance	Can perform with assistance	Can perform without assistance	Can perform with assistance	Can perform without assistance	Can perform without assistance	Can perform with assistance	Can perform with assistance	Can perform with assistance	Can perform without assistance	Can perform without assistance	Can perform without assistance	Can perform without assistance	Not sure	Yes	Yes	Yes	Not sure	Yes	underrating the patients knowledge on certain conditions		Visiting the waterfall at Amedzofe	Honestly i can’t think of anything, probably having some diarrhea after buying my first meal	Yes	improve the accommodation situation in certain places specifically amedzofe
YES	Class of 2025	Male	Level 500	10	Goefe	Yes	Yes	Yes	Yes	No	Yes	Not Sure	Yes	Yes	Quality of place of accommodation, availability of food	Not sure	1. People are willing to learn from me 2. I can impact my community even with my "little" knowledge		They were very patient with us, abd very involved in all our activities	I have no complaints	Can perform with assistance	Can perform with assistance	Can perform with assistance	Can perform with assistance	Can perform without assistance	Can perform with assistance	Can perform without assistance	Can perform with assistance	Can perform without assistance	Can perform without assistance	Can perform with assistance	Can perform with assistance	Can perform with assistance	Can perform with assistance	Can perform with assistance	Can perform with assistance	Can perform without assistance	Yes	Yes	Yes	Yes	Yes	Yes	I've learned to listen more attentively to my patients	Patients are more knowledgeable about their health than I think	Interacting with other team members	Using the washroom at our place of residence	Yes
YES	Class of 2025	Male	Level 500	10	Sokode-Lokoe	Yes	Yes	Yes	Yes	Yes	Yes	Yes	Yes	Yes	1. Where will we sleep? 2. How will it be like? 3. What foods will we get to eat? 4. Will the community members accept and talk to us freely?	The poor experiences shared by our seniors oriented us on where you needed to pack your own food and where you will even get food to eat. The way our preceptors received us, the CHMT members, the landlords warmly made us feel at home	1. Community Interaction 2. Data Collection and Entry	1. Possibly advance into medical research	1. The constant orientation and lectures that specifically prepared us on what to expect and how to go about our activities.		Can perform with assistance	Can perform with assistance	Can perform without assistance	Can perform without assistance	Can perform without assistance	Can perform without assistance	Can perform without assistance	Can perform without assistance	Can perform with assistance	Can perform without assistance	Can perform without assistance	Can perform with assistance	Can perform without assistance	Can perform without assistance	Can perform without assistance	Can perform without assistance	Can perform without assistance	Yes	Not sure	Yes	Yes	Yes	Yes	Quickly Judging patients for certain cultural practices they do. They have very valid reasons for all they choose to do.	The Perception that HIV/AIDs cannot be managed.	The Community engage activity Student’s engagement with Basic schools/ SHS Various Health Talks given	None	Yes	For my colleagues that visited other communities, it seems they had worst experiences in terms of accommodation and insect bites. We could help secure better options for them in these communities.
YES	Class of 2025	Male	Level 500	7	Adaklu Kodzobi	Yes	Yes	Yes	Yes	Yes	Yes	Yes	Yes	Yes	Safety issues	The level 500’s presenting their experiences	1. How to organize organize a durbar 2. How to inform the leaders of the community when organizing any programs	I plan to apply, the process of entering into a community when I want to conduct a research	They helped prepared us for the community entry and they visited us, during our stay in the communities	I liked everything about the lecturers	Can perform with assistance	Can perform with assistance	Can perform without assistance	Can perform without assistance	Can perform without assistance	Can perform without assistance	Can perform without assistance	Can perform with assistance	Can perform with assistance	Can perform with assistance	Can perform with assistance	Can perform with assistance	Can perform with assistance	Can perform without assistance	Can perform with assistance	Can perform with assistance	Can perform without assistance	Yes	Yes	Yes	Yes	Yes	Yes	Based on their culture and beliefs, I no longer find fault in patients who come to the hospital with complications because of late presentations	Thinking about specializing in public health	Meeting up with Compassion NGO	The bathroom issue in the community	Yes	Better accommodation for students in the communities
YES	Class of 2025	Female	Level 500	7	Adaklu-Kodzobi	Yes	Yes	Yes	Yes	Yes	Yes	Not Sure	Yes	Yes	I was worried about constant water supply and a place of convenience ( washroom)	We were hosted in a guest house and we had a constant water supply and a good washroom	Teamwork is very important to achieve one’s objectives.	I plan to try and understand the reason why people do certain things in order to be able to help them	They put in a lot of effort to make sure our going into the community was a successful one	They didn’t send the lecture notes on time	Can perform with assistance	Can perform with assistance	Can perform without assistance	Can perform with assistance	Can perform without assistance	Can perform without assistance	Can perform without assistance	Can perform with assistance	Can perform with assistance	Can perform without assistance	Can perform with assistance	Can perform with assistance	Can perform with assistance	Can perform without assistance	Can perform without assistance	Can perform without assistance	Can perform without assistance	Not sure	Not sure	Yes	Yes	Not sure	Yes			The community Durbar, health screening and visit to the Compassion Ghana during the weekend classes they hold for their members		Yes	I think students should be given at least a day to pack and get ready beg they go to the community
YES	Class of 2025	Female	Level 500	10	Sokode Lokoe	Yes	Yes	Yes	Yes	Not Sure	Yes	Yes	Yes	Yes	Washroom type, infections, the alcohol that the cheif would offer, the community people not be happy with us, communication with chief and elders	Nicer washroom, no alcohol, no problem with community people	How to talk to chiefs and teamwork	Teamwork	Showing us how to go about things.	Nothing	Can perform without assistance	Can perform without assistance	Can perform without assistance	Can perform without assistance	Can perform without assistance	Can perform with assistance	Can perform without assistance	Can perform with assistance	Can perform with assistance	Can perform without assistance	Can perform without assistance	Can perform with assistance	Can perform with assistance	Can perform without assistance	Can perform without assistance	Can perform without assistance	Can perform without assistance	Yes	Yes	Yes	Yes	Yes	Yes	The people in the villages need us	Thinking that the people are not serious when they don't come to hospitals on time	Walking very long distances, crossing rivers etc.. during the transaction walk	When the chief wasn't happy with us because the person who was supposed to talk to him lied to us	Yes	There should be arrangements to meet the chief as early as possible
YES	Class of 2025	Male	Level 500	10	Amedzofe	Yes	Yes	Yes	Yes	Yes	Yes	Yes	Yes	Yes	I was scared it was a typical village and we would not have had access to basic necessities like water to bath.	Water was provided	How to enter a community properly. Making community diagnoses.	I would apply community entry since I would want to go into research.	Super friendly and ready to teach lecturers.	Nil.	Can perform with assistance	Can perform with assistance	Can perform without assistance	Can perform with assistance	Can perform without assistance	Can perform without assistance	Can perform without assistance	Can perform without assistance	Can perform with assistance	Can perform with assistance	Can perform with assistance	Can perform with assistance	Can perform with assistance	Can perform without assistance	Can perform with assistance	Can perform with assistance	Can perform without assistance	Not sure	Yes	Yes	Yes	Yes	No	How i speak to people	They are also knowledgeable than we can imagine	Interacting with the natives	The facilities given to us to stay were in poor conditions and u would not recommend anyone be posted to that facility.	Yes	In Amedzofe, the sleeping facilities should be changed.
YES	Class of 2025	Female	Level 500	10	Adaklu-Sofa	Yes	Yes	Yes	Not Sure	Yes	Yes	No	Yes	No	The state of o where we were going to stay	How the contact people received us	Public speaking and how to organize a health screening	Not really sure yet	They were very encouraging	They didn’t really tell us how to go about the transcription of the messages so our transcript was not so detailed	Can perform without assistance	Can perform with assistance	Can perform without assistance	Can perform without assistance	Can perform with assistance	Can perform with assistance	Can perform without assistance	Can perform without assistance	Can perform with assistance	Can perform without assistance	Can perform without assistance	Can perform with assistance	Can perform with assistance	Can perform without assistance	Can perform with assistance	Can perform with assistance	Can perform without assistance	Not sure	Yes	Yes	Yes	Yes	Yes	A lot of patients respond to healthcare based on information they’ve acquired in the community. Communicating with them and understanding how they think helps us to educate them so they can be compliant with the treatment given	A lot of patients would not be satisfied if you do not give them any medication so you would have to educate them on why they do not any medication(if applicable). I learned this from our health screening session where almost all of them wanted some of the medications we sent to the screening	I unfortunately don’t remember having any	The insect bites	Yes	Better accommodation should be provided
YES	Class of 2025	Female	Level 500	10	Tsirefe	Yes	Yes	Yes	Yes	Yes	Yes	Yes	Yes	Not Sure	I was worried about poor cell service and no running water	No of my anxieties were met at Tsriefe. There was pipe borne water and great cell service	1. I learnt how important stakeholders in the community carry a lot of power among the people 2. The community will be clean if there is appropriate waste disposal provided	It is important to work with the community you find yourself in. Do not separate yourself as an outsider but really get involved because it can impact the attendance and use of the health services you will provide. It is easier if you are trusted and accepted in the community	The facilitators took their time to help us prepare the questionnaires, they provided medication for our health screening which encouraged participation in the community	Lots of assignments	Can perform with assistance	Can perform without assistance	Can perform with assistance	Can perform without assistance	Can perform without assistance	Can perform without assistance	Can perform without assistance	Can perform without assistance	Can perform without assistance	Can perform without assistance	Can perform without assistance	Can perform with assistance	Can perform without assistance	Can perform without assistance	Can perform without assistance	Can perform without assistance	Can perform without assistance	Not sure	Yes	Not sure	Yes	Not sure	Not sure	Towards my medical career, working in a smaller community is something I am open to	Patients have a fair idea of medical problems	Mentorship with JHS students	None	Yes	No suggestions
YES	Class of 2025	Male	Level 500	10	Tsito	Yes	Yes	Yes	Yes	Yes	Yes	Yes	Yes	Yes	Conditions of the accommodation	Comfortable and manageable accommodation	Interaction with community members, community entry skills	Always consider the root cause of endemic conditions and it's always necessary to diagnose the whole community, it helps to make person diagnosis efficient	Willing to teach, care they show to their students. Always urging us to be the best we can	Nothinr	Can perform without assistance	Can perform without assistance	Can perform without assistance	Can perform without assistance	Can perform with assistance	Can perform without assistance	Can perform without assistance	Can perform without assistance	Can perform with assistance	Can perform without assistance	Can perform without assistance	Can perform without assistance	Can perform without assistance	Can perform without assistance	Can perform with assistance	Can perform without assistance	Can perform with assistance	Yes	Yes	Yes	Yes	Yes	Yes	I think I understand patients behaviour better; health seeking behaviour, compliance	Consider events at the community level if a patient us right in front of you	Giving back to society, giving health talks in various schools	Nothing	Yes	They should keep doing the good work
YES	Class of 2025	Female	Level 500	10	Hlefi	Yes	Yes	Yes	Yes	Yes	Yes	Yes	Yes	Yes	The sandfly bites and access to basic amenities	Information given to us concerning the community by our predecessors and adaptation skills taught by members of the community	1. A proper community entry makes working with the community easier. 2. The community has a lot to offer in terms of knowledge.	I understand that each patient comes from a community that affects their health and dictates their health seeking behaviour hence I'd factor that into my management of each patient and treat them as an individual and the community as a whole when the need be.	They made things easy to understand and made the community medicine simple and smooth.	Nothing	Can perform with assistance	Can perform without assistance	Can perform without assistance	Can perform without assistance	Can perform without assistance	Can perform with assistance	Can perform with assistance	Can perform with assistance	Can perform with assistance	Can perform without assistance	Can perform without assistance	Can perform with assistance	Can perform with assistance	Can perform without assistance	Can perform with assistance	Can perform with assistance	Can perform without assistance	Yes	Yes	Yes	Yes	Yes	Yes	I understand how communities affect ones health seeking behaviour. It may be as a result of inadequate infrastructure, personnel or beliefs of the community. As a result I understand and treat them with respect while acknowledging these challenges and believes and doing my best to educate them to undo and stereotypical beliefs and misconceptions.	Patients are usually more educated than we may think	Getting to be a part of a community and being accepted by them	The sandflies	Yes	Guides for evision on previous knowledge on community medicine can be given to help students recall what they have learnt.
YES	Class of 2025	Male	Level 500	10	Tsito	Yes	Yes	Yes	Yes	Yes	Yes	Yes	Yes	Yes	I was anxious about the kind of accommodation and facilities that would be available .	The reception on arrival and accommodation we were given	I learned how to work with a team I learned how to partake in a health screening exercise	I plan that I will make sure I get to know the cultural perspectives my patients have pertaining to their illnesses and inculcate it in my management.	They were interested in knowing how well they could make the program enjoyable and interesting to us.	I didn't have any dislikes pertaining to the lecturers	Can perform with assistance	Can perform with assistance	Can perform with assistance	Can perform with assistance	Can perform without assistance	Can perform with assistance	Can perform with assistance	Can perform with assistance	Can perform with assistance	Can perform without assistance	Can perform without assistance	Can perform with assistance	Can perform without assistance	Can perform with assistance	Can perform with assistance	Can perform with assistance	Can perform without assistance	Yes	Yes	Yes	Yes	Yes	Yes		I learned that patients sometimes know what is wrong with them before they come to see a doctor so I not interact with them as though they are totally ignorant.	Conducting a health screening exercise where I got to talk to people about their blood pressure levels and body mass indexes.		Yes	I think the owners of the accommodation facilities should be given some incentives to encourage them accommodate those who will come in the future.
YES	Class of 2025	Male	Level 500	10	Sokode Lokoe	Yes	Yes	No	Yes	Not Applicable	Yes	Yes	Yes	Yes	None	None	Interaction with chiefs and elders, public speaking	Public speaking in communities	The lecturers were calm and we studied without and pressure.	None	Can perform with assistance	Can perform with assistance	Can perform with assistance	Can perform without assistance	Can perform with assistance	Can perform with assistance	Can perform without assistance	Can perform with assistance	Can perform with assistance	Can perform without assistance	Can perform with assistance	Can perform without assistance	Cannot perform	Can perform without assistance	Can perform without assistance	Can perform without assistance	Can perform without assistance	Yes	Yes	Yes	Yes	Yes	Yes	To be non judgemental.	Some cultural believes affect the way they go about health issues	Giving public speaking	Less screening materials for the exercise	Yes	More materials should be allocated, like sphygmomanometers , weighing scales etc must be bought purposely for screening rather than borrowing that of the CHPS compound.
YES	Class of 2025	Male	Level 500	10	Tsriefe	Yes	Yes	Yes	Yes	Yes	Yes	Yes	Yes	Yes	I was scared of the traditional belief system.	My contact person educated me on the traditional system and I had a friend in my team who hailed from the same area	It is very necessary to enter a community through the right channel and also relating with the people on their level is the best way to get them to cooperate with you.	Consider the background of my patient when treating him or her.	They related with us outside the confines of school work.	The organisation of the busing system was poor	Can perform with assistance	Can perform without assistance	Can perform with assistance	Can perform without assistance	Can perform without assistance	Can perform without assistance	Can perform without assistance	Can perform without assistance	Can perform with assistance	Can perform with assistance	Can perform without assistance	Can perform with assistance	Can perform without assistance	Can perform without assistance	Can perform with assistance	Can perform without assistance	Can perform without assistance	No	Yes	Yes	Yes	Yes	Yes	Speaking to my patients in their local dialect	Consider the background of my patients in treating them	The hiking up thr Adaklu mountain	Bathing hard water	Yes	Provide better accommodation
YES	Class of 2025	Male	Level 500	10	Amedzofe	Yes	Yes	Yes	Yes	Not Sure	Yes	Yes	Yes	Yes	How to relate with the community in all areas.	Our contact person showed us around the area, introduced us to the chief and also with the help of the chief we became members of the community through community announcements	- I learnt how to initiate proper community entry and diagnosis - How to undertake focused group discussions and managing the community		They take their time to make sure we get what is being taught		Can perform with assistance	Can perform with assistance	Can perform with assistance	Can perform with assistance	Can perform without assistance	Can perform without assistance	Can perform without assistance	Can perform with assistance	Can perform without assistance	Can perform without assistance	Can perform without assistance	Can perform with assistance	Can perform with assistance	Can perform with assistance	Can perform with assistance	Can perform with assistance	Can perform without assistance	Yes	Yes	Yes	Yes	Yes	Yes	My way of thinking. In the sense that my focus was not on underprivileged communities but now I think of how treatments in can be done in another possible way for these communities with limited resources		Data collection in the community and its interpretation	Accomodation in the community was absolutely poor. Very terrible experience	Yes	Improving living spaces for the students when they go to these communities and projects undertaken should be continued by the group till they are done with the program in 6th year
YES	Class of 2025	Female	Level 500	10	Adaklu Goefe	Yes	Yes	Yes	Yes	Yes	Yes	No	Yes	Yes	Were the people accomodating? Language Barrier? How well I would get along with my teammates?	The people were hospitable. I worked well with my teammates.	It is important to think of the health of the small communities and villages.	I would like to go out an work again in these communities and help the best way I can.	They guided us well and provided us with all we needed to make this a successful experience.		Can perform with assistance	Can perform with assistance	Can perform with assistance	Can perform with assistance	Can perform without assistance	Can perform without assistance	Can perform without assistance	Can perform with assistance	Can perform with assistance	Can perform without assistance	Can perform without assistance	Can perform with assistance	Can perform with assistance	Can perform with assistance	Can perform with assistance	Can perform without assistance	Can perform without assistance	Yes	Yes	Yes	Yes	Yes	Yes	Be more patients when hearing misconceptions	It's mostly because of their lack of access to basic amenities.	Interacting with the women when filling the questionnaires	Unavailability of proper toilet facilities	Yes
YES	Class of 2025	Male	Level 500	10	HLEFI	Yes	Yes	Yes	Yes	Yes	Yes	Yes	Yes	Yes	1. Accommodation issues 2. Social amenities like potable water and electricity	The realisation that no matter how deplorable the community and it's amenities would be, if it was sufficient to sustain life, I would also be okay.	Team work and volunteering	That whenever the call arises, I would not hesitate to discharge duties in remote areas	Their commitment and dedication to ensuring we enjoyed this rotation		Can perform with assistance	Can perform with assistance	Can perform with assistance	Can perform with assistance	Can perform without assistance	Can perform with assistance	Can perform with assistance	Can perform with assistance	Can perform with assistance	Can perform with assistance	Can perform without assistance	Can perform with assistance	Can perform with assistance	Can perform without assistance	Can perform with assistance	Can perform with assistance	Can perform with assistance	Yes	Yes	Yes	Yes	Yes	Yes	Hesitancy to work in remote areas		Team work	The sand flies infestation	Yes	More forums should be created to gain feedback from students.
YES	Class of 2025	Female	Level 500	10	Blidokope	Yes	Not Sure	Yes	Yes	Yes	Not Sure	Yes	Not Sure	Not Sure	whether there’ll be basic things like good water, light, accommodation whether the probe will be welcoming	the people were welcoming and accommodating	i learnt how live in the village is i learnt how to relate with people in a community i learnt how the community life is	i’ll not only look at the patient in front of me but also their background and where they stay as well as the conditions in their homes when making diagnoses	they took their time to teach us and take us through the process	i felt it was their personal project hence the level of devotion and was hoping this same devotion would be put in, if they wouldn’t need to use the data we’ll collect	Can perform without assistance	Can perform without assistance	Can perform without assistance	Can perform without assistance	Can perform without assistance	Can perform without assistance	Can perform without assistance	Can perform without assistance	Can perform with assistance	Can perform without assistance	Can perform without assistance	Can perform with assistance	Can perform with assistance	Can perform with assistance	Can perform without assistance	Can perform with assistance	Can perform without assistance	Yes	Yes	Yes	Yes	Yes	Yes	i have become more passionate than i was about helping them	my perception of them with to compliance and delay in seeking medical care	staying in and interacting with the people of the community	unavailability of water and worms in the provided water	Yes	we should build connections that would help solve challenges encountered in the communities each year rather than just using them to learn and advising them
YES	Class of 2025	Female	Level 500	10	Amuzudeve	Yes	Yes	Yes	Not Sure	Yes	Yes	Yes	Yes	Yes	Anxieties about accomodation,water sources, community participation	Encouragement from predecessors,friends and hospitality of the people in our community	As a future doctor, I must ensure proper communication between my clients and I to ensure that treatment is a partnership.	Understanding the patient is part of management	They went out of their way to get us a few incentives for the various communities.		Can perform with assistance	Can perform with assistance	Can perform without assistance	Can perform without assistance	Can perform without assistance	Can perform without assistance	Can perform without assistance	Can perform without assistance	Can perform without assistance	Can perform without assistance	Can perform without assistance	Can perform with assistance	Can perform without assistance	Can perform without assistance	Can perform without assistance	Can perform with assistance	Can perform without assistance	Yes	Yes	Yes	Yes	Yes	Yes			The entire programme was a good experience. There was no particular event that stood out.	There was no such experience	Yes	The list of towns for the SCEP should be given to students maybe 2 weeks prior to departure
YES	Class of 2025	Male	Level 500	9	Amuzu Deve	Yes	Yes	Yes	Yes	Yes	Yes	Yes	Yes	Yes	Mosquitoes, drinking water, language barrier	My team spoke the ewe,	1.Team work 2.Many people were having myths about certain health conditions	Ensuring adequate education to the public concerning health issues.	There were knowledgeable and ready to teach.	Nothing	Can perform without assistance	Can perform without assistance	Can perform without assistance	Can perform without assistance	Can perform without assistance	Can perform without assistance	Can perform without assistance	Can perform without assistance	Can perform without assistance	Can perform without assistance	Can perform without assistance	Can perform with assistance	Can perform with assistance	Can perform without assistance	Can perform with assistance	Can perform without assistance	Can perform without assistance	Yes	Yes	Yes	Yes	Yes	Yes	How to relate with people who have little or no knowledge or having misconceptions about certain health conditions. I've come to the knowledge to understand why they do so and together help change their perceptions.	Their perceptions of hypertension is treated with herbal medication. Avoidance of foods rich in anaemia	Bee keeping,crusade, health screening	Nothing	Yes	More drugs and testing kits during the health screening exercise.
YES	Class of 2025	Male	Level 500	10	Goefe	Yes	Yes	Yes	Yes	Yes	Yes	Yes	Yes	Yes	1. How I’d fare over there? 2. Are the living conditions going to be a suitable fit for me? 3. If I would fall ill or not?	A very warm community reception and accommodation upon arrival.	1. Working as a team can be integral to overall growth and success of an individual. 2. Community engagement and bonds.	Intentionality and commitment.	They were really passionate about the program and encouraged us to give it our all.	N/A	Can perform without assistance	Can perform without assistance	Can perform without assistance	Can perform without assistance	Can perform without assistance	Can perform without assistance	Can perform without assistance	Can perform without assistance	Can perform without assistance	Can perform without assistance	Can perform without assistance	Can perform without assistance	Can perform without assistance	Can perform without assistance	Can perform without assistance	Can perform without assistance	Can perform without assistance	Yes	Yes	Yes	Yes	Yes	Yes	Being more open minded to the unknown and overcoming my fears.	A wholistic understanding of their needs and how to intentionally factor that into treatment etc.	Binding with my teammates and the children in the community	Nil of note.	Yes	Better transport services. Sometimes we were too packed in the buses and it was almost uncomfortable.
YES	Class of 2025	Male	Level 500	10	Blidokope	Yes	Yes	Yes	No	Yes	Yes	Yes	Yes	Yes	Meeting totally new people, The sanitary conditions of our accommodation, the availability of good drinking water	The people of the community welcomed us right after we came out of the bus. They even carried our luggage to our room for us.	I learned how to work together as a team I also acquired the necessary skills required to engage with unknown people.	The skills acquired will help me interact and establish a good relationship with my patients.	The lecturers helped us in the preparation process. We had adequate information on what to expect in the communities and how to go about the activities expected of us.	Nothing specific	Can perform without assistance	Can perform without assistance	Can perform without assistance	Can perform without assistance	Can perform without assistance	Can perform with assistance	Can perform with assistance	Can perform without assistance	Can perform without assistance	Can perform with assistance	Can perform without assistance	Can perform without assistance	Can perform with assistance	Can perform without assistance	Can perform with assistance	Can perform with assistance	Can perform without assistance	Yes	Yes	Yes	Yes	Yes	Yes	I've learned not to judge patients when they fail to go by medical advice.	A lot of people in the villages have very little knowledge about health and this affects their way of life.	Interacting with the adolescents and school children.	Our accommodation had terrible conditions. So much heat even with a fan and dust in our room.	Yes	The accommodation for the students should be improved in the communities.
YES	Class of 2025	Male	Level 500	10	Sokode Lokoe	Yes	Yes	Yes	Yes	Yes	Yes	Yes	Yes	Yes	I was anxious about living with people I'm not familiar with and also how I would interact with the members of the communities considering that I cannot speak the local dialect	Our landlords were very accommodating	Public speaking and how to know how the culture of a community affects their health	I plan to always consider the background of my patients and try as much as possible develop management plans that would not conflict with their beliefs to promote compliance	They are very passionate about the topic and they did their best to equip us with all the tools we would need to successfully undergo the community engagement programme. They also acknowledged that we were tired so they did their best to make lectures more interactive and short		Can perform with assistance	Can perform without assistance	Can perform with assistance	Can perform with assistance	Can perform without assistance	Can perform without assistance	Can perform without assistance	Can perform without assistance	Can perform without assistance	Can perform without assistance	Can perform without assistance	Can perform with assistance	Can perform with assistance	Can perform without assistance	Can perform without assistance	Can perform without assistance	Can perform without assistance	No	No	Yes	Yes	Yes	Yes		That medicine should not only be practised in the hospital but also at the community level	My colleagues and I visited a basic school where we interacted with the students and I quite enjoyed the interaction	In some of the meetings with the chief and his elders as well as the traditional birth attendant I could not really follow the conversation as they were insistent on speaking only Ewe	Yes
YES	Class of 2025	Male	Level 500	10	Tsriefe	Yes	Yes	Yes	Yes	Yes	Yes	Yes	Yes	Yes	Language barrier anxiety.	Warm reception by indigenes	Organization of health promotion programs and building strong interpersonal relationships.		Welcoming and provision of an enabling environment	Our preceptor traveled at a point in time which affected an activity we scheduled with him	Can perform with assistance	Can perform with assistance	Can perform with assistance	Can perform with assistance	Can perform without assistance	Can perform with assistance	Can perform without assistance	Can perform with assistance	Can perform with assistance	Can perform with assistance	Can perform with assistance	Can perform with assistance	Can perform with assistance	Can perform with assistance	Can perform with assistance	Can perform without assistance	Can perform without assistance	Yes	Yes	Yes	Yes	Yes	Yes	I'll minimize lab investigations and prescribe cost effective medicines	Most patients avoid the hospitals because of financial constraints.	Group meetings to come out with possible interventions for the community diagnosis made and also the mentorship session with the J.H.S students	I actually liked the experience so I didn't like the fact that we left early. It should be at least 2 weeks.	Yes	Avoid those communities who have chieftaincy issues. It really affects SCEP.
YES	Class of 2025	Male	Level 500	9	Amuzudeve	Yes	Yes	No	Yes	Not Applicable	Yes	Yes	Yes	Yes	Not applicable	Not applicable	1. How to enter communities 2. Befriending the community is the key to getting what you want from them	Yes	Taking time to explain things to us. Showing the student so much respect.	Nothing noted	Can perform without assistance	Can perform without assistance	Can perform without assistance	Can perform without assistance	Can perform with assistance	Can perform without assistance	Can perform without assistance	Can perform without assistance	Can perform without assistance	Can perform without assistance	Can perform without assistance	Can perform without assistance	Can perform with assistance	Can perform without assistance	Can perform with assistance	Can perform with assistance	Can perform with assistance	Yes	No	No	Yes	No	Yes	It made me want to give more listening ear to patient	Not applicable	A vist to the bee farm	I got an accident at the palm farm	Yes	Students should be allowed to do some basic text like blood sugar during health screening
YES	Class of 2025	Male	Level 500	10	Blidokope	Yes	Yes	Yes	No	Yes	No	Not Sure	Yes	Yes	The group I would be going with Items to be sent The environment and facilities of the community How to impact the community	Coped my group members. There were fun moments with them I got used to the community We had to find out what bothered the community the most	Preparation is key Problem solving in communities require involvement of the community itself	I plan to finding problems and solutions in communities outside the hospital setting			Can perform with assistance	Can perform with assistance	Can perform with assistance	Can perform with assistance	Can perform without assistance	Can perform without assistance	Can perform without assistance	Can perform with assistance	Can perform without assistance	Can perform without assistance	Can perform without assistance	Can perform with assistance	Can perform with assistance	Can perform without assistance	Can perform without assistance	Can perform with assistance	Can perform without assistance	Not sure	Yes	Yes	Yes	Yes	Yes	Indifference		Talk with the students		Yes	Try to provide solutions to minor problems in the communities before sending the next batch, so the community would be more welcoming and cooperative. And so they feel they are being heard and not being expected for just information
YES	Class of 2025	Male	Level 500	6	Adaklu-Kodzobi	Yes	Yes	Yes	Yes	Yes	Yes	Yes	Yes	Yes	Have never been involved in a program like that, and the thought of having to initiate health promotion program on our own as students made me feel a bit anxious	Team work The members of the community were accommodating	You need to learn to look at things from the community members perspective in order to help Team work is powerful	To ask relevant questions in order to understand my patients in order to facilitate treatment	They took their time and explained things to us and found a way to get us interested	The whole process was very stressful And they wanting us to report for lectures even right after the SCEP program Made me feel drained	Can perform with assistance	Can perform with assistance	Can perform with assistance	Can perform without assistance	Can perform with assistance	Can perform without assistance	Can perform without assistance	Can perform with assistance	Can perform with assistance	Can perform with assistance	Can perform without assistance	Can perform without assistance	Can perform with assistance	Can perform without assistance	Can perform with assistance	Can perform with assistance	Can perform without assistance	Yes	Yes	Yes	Yes	Yes	No	Give patients the room to express themselves in order for me to understand things from their perspective And also explain side effects of various drugs i'll administer	You need to have the desire to help and make a change in order to make an impact	Educating the children on hand washing	Having to walk around to administer questionnaire	Yes	Some
YES	Class of 2025	Female	Level 400	9	Goefe	Yes	Yes	Yes	Yes	Not Sure	Yes	Yes	Yes	Yes	I was nervous about the accommodation arrangements	My lack of prior knowledge about the community	I learnt how to properly enter a community and how to plan activities with community gatekeepers	I learnt how to better interact with patients taking into consideration their beliefs and practices	They’re dedication to the course and concern about our welfare. They provided drinking water and cleaning materials for our stay	None	Can perform with assistance	Can perform without assistance	Can perform without assistance	Can perform with assistance	Can perform without assistance	Can perform without assistance	Can perform without assistance	Can perform without assistance	Can perform with assistance	Can perform without assistance	Can perform without assistance	Can perform with assistance	Can perform with assistance	Can perform without assistance	Can perform without assistance	Can perform without assistance	Can perform without assistance	Yes	Yes	Yes	Yes	Yes	Yes	The behaviour of judging their health seeking behaviours	I understand how lack of accessibility to secondary and tertiary facilities can affect patients willingness after referral	Interacting with community members	The lack of a proper toilet facility had us scrambling for a place to relieve ourselves	Yes	The number of contacts persons should be increased to 2
YES	Class of 2025	Male	Level 500	7	Adaklu-Kodzobi	Yes	Yes	Yes	Yes	Yes	Yes	Yes	Yes	Yes	I was a little shy about going out to meet the community members to administer the questionnaires etc., especially as I did not speak the language too well. I was also anxious about meeting the chief. And I was also anxious about completing our objectives due to the shorter time we spent in our community.	Having group members who were better in the local language than I was. The welcoming nature of the people in the community. The advice from the contact persons about what to do in the community and how to do it, for example how to have a meeting with the chief, etc.	The first, that having good prior knowledge about the community is important. The second, to be bolder in approaching people.	To have more interest, in matters of health, in communities and not just individual patients.	The lecturers gave a lot of good information on what to expect during the SCEP before we went to the community .The facilitators gave us good advice, guiding us on how to achieve our objectives successfully.	Nothing.	Can perform with assistance	Can perform without assistance	Can perform with assistance	Can perform without assistance	Can perform without assistance	Can perform without assistance	Can perform with assistance	Can perform without assistance	Can perform without assistance	Can perform without assistance	Can perform without assistance	Can perform with assistance	Can perform with assistance	Can perform with assistance	Can perform without assistance	Can perform without assistance	Can perform without assistance	No	Yes	Yes	Yes	Yes	Yes	Seeing the value of addressing patients' beliefs on health more skillfully.	That community medicine is more interesting than I thought.	The community durbar	None	Yes	Perhaps those students who might be forced to spend a shorter period of time in the community should be given a little more time.
YES	Class of 2025	Female	Level 500	28	Tsriefe	Yes	Yes	Yes	Yes	Yes	Yes	Yes	Yes	Yes	The accommodation, if there are any insects, staying in a town I heard for the first time during this program	We were given a nice accommodation, and there weren't any insects I was scared of	I learnt that in community diagnosis you have engage the people. 2.		They were nice and kind to us. They help us achieve our goals for the community engagement programme.	It's not something I didn't like about the scep facilitators but the time we went to the time the chps Compound wasn't functioning because of some one or two reasons so we couldn't really experience the chips level of care	Can perform with assistance	Can perform with assistance	Can perform with assistance	Can perform without assistance	Can perform without assistance	Can perform without assistance	Can perform without assistance	Can perform without assistance	Can perform with assistance	Can perform without assistance	Can perform without assistance	Can perform with assistance	Can perform without assistance	Can perform without assistance	Can perform without assistance	Can perform without assistance	Can perform without assistance	Not sure	Yes	Yes	Yes	Yes	Yes	The behavior towards patients that have changed about me is that, now I've realised I have to explain medical conditions to patients and educate them on certain health lifestyle they can adopt to promote their own.	The need and importance of health education. People that had a lot of knowledge during the questionnaires filling had some sort of health education about the subject of discussion	The career talk with the JHS students	The adaklu mountain hike🥺	Yes	I think the duration in the community is quite short,
[truncated: 2 more columns]
